# Supplementary material for: Integrative Bioinformatics Analysis Reveals Pathogenesis Biomarkers for Clozapine-Induced Metabolic Syndrome
Source: Alpha Psychiatry. 2025 Dec 22;26(6):49352. doi: 10.31083/AP49352 (PMC12781211; doi:10.31083/AP49352)
Supplement: Supplementary file 1 [file 2757-8038-26-6-49352-s1.zip]

Archive with 2 entries (2 files):
- Supplementary Material.docx
- Supplementary Tables 1-10.xlsx
