# Supplementary material for: Integrative Bioinformatics Analysis Reveals Pathogenesis Biomarkers for Clozapine-Induced Metabolic Syndrome
Source: Alpha Psychiatry. 2025 Dec 22;26(6):49352. doi: 10.31083/AP49352 (PMC12781211; doi:10.31083/AP49352)
Supplement: Supplementary file 1 [file 2757-8038-26-6-49352-s1.zip › Supplementary Tables 1-10.xlsx]

## Sheet: S1
Supplementary Table 1. Characteristics of the genetic variants used as instrumental variables for serum brain-derived neurotrophic factor levels.
SNP	pval	effect_allele	other_allele	eaf	beta	se	samplesize	F
rs10510996	2.72e-06	T	C	0.2129	0.110798	0.0235943	5368	22.0439
rs112269860	5.38e-06	G	A	0.03801	-0.231228	0.050773	5368	20.7326
rs113919063	3.19e-06	A	G	0.02458	-0.288761	0.0619283	5368	21.7339
rs116834121	1.15e-06	A	G	0.01662	-0.367344	0.075442	5368	23.7005
rs12801988	7.95e-06	T	C	0.4888	-0.086587	0.0193667	5368	19.9817
rs142615576	7.3e-07	C	T	0.07205	0.182048	0.0367099	5368	24.5835
rs144832780	4.2e-07	T	C	0.02855	0.288274	0.0569026	5368	25.6558
rs150619981	2.56e-06	A	C	0.02422	0.292147	0.0620516	5368	22.1582
rs1597833	7.01e-07	G	A	0.2382	0.111981	0.0225454	5368	24.661
rs17682723	4.77e-07	G	T	0.2412	0.112382	0.0222909	5368	25.4084
rs182636146	4.88e-06	A	G	0.01282	0.39188	0.0856632	5368	20.9197
rs260487	1.88e-06	G	A	0.2529	-0.104816	0.0219707	5368	22.7513
rs2731674	8.24e-06	T	G	0.2484	-0.0990743	0.0221976	5368	19.9135
rs2763091	1.72e-06	C	A	0.4843	-0.091051	0.0190132	5368	22.9244
rs2834731	1.82e-06	C	T	0.1849	-0.119436	0.0249997	5368	22.816
rs28635560	2.46e-06	C	G	0.1504	-0.126585	0.0268399	5368	22.2352
rs3129781	2.74e-06	G	T	0.2234	0.107862	0.0229767	5368	22.0293
rs35052325	6.27e-10	T	C	0.09733	-0.200475	0.0323621	5368	38.3606
rs3807749	7.08e-06	C	T	0.1896	0.111942	0.0249004	5368	20.2028
rs4769615	1.46e-06	T	C	0.2123	0.112414	0.0233152	5368	23.2381
rs4835903	2.62e-06	A	G	0.03819	0.235385	0.0500397	5368	22.119
rs5016458	6.67e-06	C	T	0.4002	-0.0878307	0.0194811	5368	20.3191
rs55931012	2.21e-07	T	C	0.1709	-0.133127	0.0256647	5368	26.8966
rs56099531	6.66e-06	A	G	0.3281	-0.0904507	0.0200614	5368	20.3207
rs5770453	5.26e-06	T	G	0.1336	-0.128535	0.028196	5368	20.7733
rs62172862	7.23e-06	C	T	0.03571	0.232482	0.0517621	5368	20.1648
rs6560964	2.59e-06	T	C	0.2969	-0.10025	0.0213021	5368	22.1392
rs6667206	5.41e-06	A	G	0.4734	0.08828	0.0193897	5368	20.7215
rs7202257	8.51e-06	T	C	0.1902	0.108781	0.0244107	5368	19.8511
rs72961247	3.23e-07	G	A	0.01688	0.378313	0.0739442	5368	26.1657
rs7573674	1.07e-06	A	G	0.2041	0.116826	0.0239179	5368	23.849
rs76051978	1.14e-06	A	C	0.06268	0.19313	0.03965	5368	23.7165
rs76919269	3.28e-06	C	G	0.04862	-0.208226	0.0447096	5368	21.6824
rs77184962	3.41e-06	T	C	0.05614	0.193974	0.0417187	5368	21.6104
rs7969614	3.6e-07	G	A	0.1918	0.123506	0.024239	5368	25.9528
rs80238569	5.01e-24	G	A	0.07134	0.375866	0.0370003	5368	103.156
rs998952	7.41e-08	C	G	0.2649	-0.11639	0.0215995	5368	29.0257

## Sheet: S2
Supplementary Table 2. Data sources for studied phenotypes
Phenotype	Consortium	Sample size	Ancestry	PMID
serum levels of protein BDNF	AGES	5368	European	35078996
type 2 diabetes	ANDIS+MDC+DIREVA	12230	European	34737425
triacylglycerol	Busselton Health Study	6057	European	35668104
essential hypertension	Finngen	391981	European	NA
waist circumference	UKB Biobank	394642	European	39789286
high density lipoprotein cholesterol	UKB Biobank	394642	European	39789286

## Sheet: S3
Supplementary Table 3. Log2FoldChange top 5 and bottom 5 genes between schizophrenia patients with metabolic syndrome and without metabolic syndrome
Gene ID	Gene_name	Log2FoldChange	P	Function
ENSG00000230699	RP11.54O7.1	7.2	2.3e-07	member of the long non-coding RNA family, with unknown specific functions, potentially related to gene expression regulation.
ENSG00000118194	TNNT2	6.8	6.33e-05	predominantly expressed in cardiac muscle, encoding troponin T in myocardial contraction, it is a crucial gene associated with cardiomyopathies.
ENSG00000166923	GREM1	5.03	0.00402	involved in regulating BMP signaling, it plays a crucial role in cell differentiation, tumorigenesis, and fibrotic diseases.
ENSG00000271523	RP4.576H24.5	4.86	0.000322	member of the long non-coding RNA family, with unknown specific functions, potentially related to gene expression regulation.
ENSG00000233365	RP4.655C5.4	4.42	0.0116	member of the long non-coding RNA family, with unknown specific functions, potentially related to gene expression regulation.
ENSG00000225357	RPF2P1	-4.53	0.000216	potentially a pseudogene of RPF2, primarily associated with ribosomal assembly and protein synthesis.
ENSG00000172901	AQPEP	-4.62	0.000558	encodes a metalloproteinase, potentially involved in blood pressure regulation and angiotensin metabolism.
ENSG00000234426	RP11.459O1.2	-6.72	3.16e-05	member of the long non-coding RNA family, with unknown specific functions, potentially related to gene expression regulation.
ENSG00000220267	ACTBP8	-7.87	4.1e-06	potentially a pseudogene of actin (ACTB) with no coding function, it may play a role in gene regulation or RNA interference processes.
ENSG00000134184	GSTM1	-8.99	2.81e-09	involved in cellular detoxification and antioxidant stress, it plays a crucial role in drug metabolism, environmental toxin clearance, and cancer susceptibility. Variants with deletions in this gene are associated with increased risk of metabolic syndrome and cancer.

## Sheet: S4
Supplementary Table 4. DEGs between schizophrenia patients with metabolic syndrome and without metabolic syndrome
Gene ID	Gene_name	Gene_locus	Case_FPKM	Control_FPKM	Log2FoldChange	P
ENSG00000134184	GSTM1	1:110230436-110251661	0	2.77501	-8.99244	2.81e-09
ENSG00000230699	RP11-54O7.1	1:846815-850328	0.544777	0.0025444	7.19931	2.3e-07
ENSG00000220267	ACTBP8	6:88985601-88986708	0	0.836952	-7.87044	4.1e-06
ENSG00000189221	MAOA	X:43515467-43606068	0.150327	0.0255191	2.66716	2.96e-05
ENSG00000234426	RP11-459O1.2	6:89008669-89130752	0	1.34526	-6.72186	3.16e-05
ENSG00000199471	Y_RNA	1:202884008-202884108	1.08989	0.100362	3.12439	4.77e-05
ENSG00000118194	TNNT2	1:201328136-201346890	0.576764	0	6.79558	6.33e-05
ENSG00000248318	RP11-713M15.1	8:121773493-121789072	0.0623069	0.745537	-3.53416	7.52e-05
ENSG00000143869	GDF7	2:20866424-20873418	0.313734	0.115071	1.62273	0.00014286
ENSG00000225357	RPF2P1	20:34340736-34341641	0	0.0921728	-4.52842	0.00021565
ENSG00000177685	EFCAB4A	11:826144-831991	6.60175	3.34796	1.01388	0.000216012
ENSG00000130529	TRPM4	19:49660998-49715093	0.542473	0.251866	1.14443	0.00026601
ENSG00000226807	MROH5	8:142443929-142517330	0.00693693	0.0421992	-2.33583	0.000270663
ENSG00000147206	NXF3	X:102330738-102348157	0.121621	1.35766	-3.67548	0.000281716
ENSG00000271523	RP4-576H24.5	20:1572038-1572494	0.278129	0	4.85858	0.000322413
ENSG00000184779	RPS17	15:82821158-82824972	11.6457	40.9927	-1.79585	0.000322841
ENSG00000224858	RPL29P11	3:37058011-37058505	11.1015	3.50703	1.69645	0.000365894
ENSG00000251187	CTC-459M5.2	5:111527717-111545836	0.0128587	0.216481	-3.44711	0.000449763
ENSG00000173391	OLR1	12:10310902-10324737	1.14348	0.29951	2.02781	0.000454619
ENSG00000267056	AC005336.4	19:16021392-16022634	0.0200378	0.125626	-2.43292	0.000497303
ENSG00000186831	KRT17P2	17:18330175-18335162	0.231996	0.784297	-1.75648	0.000532301
ENSG00000172901	AQPEP	5:115298151-115363316	0	0.0387863	-4.62437	0.000557885
ENSG00000235763	SNRPGP5	10:13146574-13146793	0.0400379	0.405857	-2.79954	0.000567254
ENSG00000235454	RP11-678B3.2	7:53929926-53931032	0.0821193	0.00268697	3.68052	0.000586754
ENSG00000251379	RP11-484O2.1	4:15359765-15421656	0.191861	0.0476749	1.97254	0.000589394
ENSG00000171435	KSR2	12:117890817-118406788	0.00122587	0.0143153	-2.77885	0.000592718
ENSG00000269947	RP11-849F2.9	17:8181081-8181754	0.0134171	0.165069	-3.05868	0.000600761
ENSG00000164308	ERAP2	5:96211643-96255420	21.6802	41.6535	-0.925716	0.000615568
ENSG00000267934	CTB-176F20.3	19:23506770-23511903	0.213242	0.0126732	3.76436	0.000626076
ENSG00000253317	RP11-142A23.1	8:73108569-73114504	0.0603322	0	3.73279	0.000648919
ENSG00000185271	KLHL33	14:20896970-20903801	0.173659	0.0237817	2.73085	0.000678739
ENSG00000124557	BTN1A1	6:26501449-26510650	0.0206259	0.0969636	-2.1159	0.000687435
ENSG00000272029	RP3-511B24.6	20:39809096-39825427	0.109811	0.00777371	3.02397	0.000743579
ENSG00000257802	MRS2P2	12:72243008-72244208	0.185536	0.403347	-1.04762	0.000744281
ENSG00000272509	RP11-347C18.5	8:95896837-95897298	0.784388	1.67521	-1.06374	0.00074438
ENSG00000171798	KNDC1	10:134973951-135039916	1.47385	0.672532	1.4089	0.000750757
ENSG00000147408	CSGALNACT1	8:19261672-19615540	24.6639	16.7977	0.622525	0.000783473
ENSG00000211717	TRBV10-1	7:142231573-142232090	1.50286	0.310525	2.94962	0.000817424
ENSG00000135373	EHF	11:34642640-34682604	0.0784246	0.00640492	3.04375	0.000824368
ENSG00000255141	HNRNPA1P76	11:3994111-3995467	0.00403925	0.0854975	-3.35643	0.000838821
ENSG00000260396	AC012065.7	2:20877569-20879005	0.303655	0.123164	1.37596	0.000844066
ENSG00000261786	RP4-555D20.2	3:44158791-44163857	0.0304671	0.00642422	2.18246	0.000891846
ENSG00000229841	RP11-361K17.2	1:217665317-217667625	0.171718	0.347763	-0.978146	0.000934925
ENSG00000118113	MMP8	11:102582526-102597781	6.28873	1.68121	1.91145	0.00094155
ENSG00000213150	RP11-346C16.2	6:110966902-110967761	0.0599616	0.26046	-1.95169	0.000972748
ENSG00000243746	EEF1A1P10	7:144344279-144345668	0.0348599	0.149492	-1.90237	0.00102049
ENSG00000259425	RP11-566K19.5	15:23096869-23105332	0.0893388	0.0121949	2.59314	0.00105127
ENSG00000241219	RP11-572M11.1	3:112769759-112782290	0	0.0540719	-4.10477	0.00114336
ENSG00000249791	CTC-428G20.2	5:114524260-114524629	0.281013	0.0408773	2.63317	0.00117309
ENSG00000244273	PGBD4P1	7:142430182-142430588	0.0777168	0.407687	-2.22926	0.00117401
ENSG00000131773	KHDRBS3	8:136469700-136668965	0.134419	0.0255785	2.36353	0.00122337
ENSG00000233968	RP11-354E11.2	10:19999257-20017479	0.994955	2.1114	-1.08179	0.0012494
ENSG00000148346	LCN2	9:130911350-130915734	24.4284	10.0159	1.43586	0.00125574
ENSG00000201492	RNA5SP78	1:229685652-229685769	0.542523	1.69805	-1.53078	0.00126401
ENSG00000226839	MTND6P11	2:143851802-143852284	0.00594293	0.170041	-3.53653	0.00129526
ENSG00000210181	RNU6ATAC4P	3:37009682-37009807	0.697701	0.0594817	3.31368	0.00133962
ENSG00000236527	ARF4P2	20:61503602-61504428	0	0.118402	-3.92024	0.00137271
ENSG00000211639	IGLV4-60	22:22516592-22517074	3.08127	0.452289	2.645	0.00156676
ENSG00000253459	AL139099.1	14:50064193-50065882	0.0347944	0.00228081	3.16593	0.00158176
ENSG00000232599	RP1-161N10.1	X:124337654-124338187	0.206429	0.00724964	3.8945	0.0015894
ENSG00000226091	LINC00937	12:8448582-8549399	33.3047	24.039	0.551038	0.00161258
ENSG00000169397	RNASE3	14:21359558-21360507	5.27469	1.81201	1.91938	0.00163557
ENSG00000137434	C6orf52	6:10671651-10695030	0.262643	0.0655794	1.90606	0.00166379
ENSG00000242175	RN7SL127P	4:79820009-79820306	0.586705	0.157153	2.00306	0.00175758
ENSG00000008438	PGLYRP1	19:46522411-46526323	42.4942	27.2138	0.75598	0.00186324
ENSG00000132000	PODNL1	19:14042000-14064204	0.376487	0.184133	1.20176	0.00190119
ENSG00000012223	LTF	3:46477136-46526724	57.0621	19.0517	1.64192	0.00193162
ENSG00000200888	Y_RNA	17:43148810-43148911	0.227588	1.13754	-1.99259	0.00195814
ENSG00000259751	RP11-83J16.3	15:35141338-35142596	0.0424584	0.00295728	2.99869	0.00196573
ENSG00000236983	LINC00614	10:27232252-27233347	0.264238	0.0702864	2.13016	0.00199766
ENSG00000164047	CAMP	3:48264837-48266981	28.2137	14.2903	1.00879	0.00202706
ENSG00000186354	C9orf47	9:91605778-91611055	0.302117	0.0973273	1.49215	0.00204457
ENSG00000211784	TRAV10	14:22293636-22294239	1.06615	4.30441	-1.96174	0.00216649
ENSG00000197561	ELANE	19:851014-856242	11.5776	4.08255	1.7776	0.00224612
ENSG00000235076	GAPDHP52	13:21932512-21933453	0.119295	0.0188007	2.49675	0.00229951
ENSG00000120738	EGR1	5:137801179-137805004	21.4937	3.93064	2.21286	0.00231959
ENSG00000213925	NPM1P33	2:204637354-204638225	0.00689768	0.0765985	-2.72561	0.00242745
ENSG00000088002	SULT2B1	19:49055332-49102682	0.0606698	0.181845	-1.46561	0.00242817
ENSG00000207624	MIR194-1	1:220291499-220291583	0.68924	0	3.87729	0.00246875
ENSG00000123570	RAB9B	X:103077252-103087158	0.0911454	0.0294849	1.7918	0.00250906
ENSG00000267986	AC130469.2	19:8646044-8647599	0.188024	0.568001	-1.54963	0.00262459
ENSG00000139610	CELA1	12:51722227-51740463	1.45887	0.231076	2.34489	0.00266237
ENSG00000175189	INHBC	12:57828543-57844611	0.00270234	0.0371945	-2.95256	0.00269165
ENSG00000259335	HNRNPMP1	15:44739775-44741542	0.00518448	0.0546327	-2.80055	0.00270193
ENSG00000233653	CICP7	1:329431-332236	0.0137539	0	3.24031	0.00270418
ENSG00000263276	RP11-96D1.10	16:68258616-68261637	0.237438	0.417878	-0.772644	0.00277461
ENSG00000086548	CEACAM6	19:42254885-42276113	1.88623	0.672384	1.69028	0.00277794
ENSG00000226598	AC017060.1	7:17503069-17598533	0	0.130343	-3.86927	0.00277941
ENSG00000261071	RP1-223E5.4	6:13614343-13615387	0.202077	0.0568775	1.85972	0.00279377
ENSG00000182013	PNMAL1	19:46969748-46974820	0	0.0249692	-4.01118	0.00308316
ENSG00000177757	FAM87B	1:752751-755214	0.31492	0.16992	0.935697	0.00312071
ENSG00000109472	CPE	4:166282346-166419472	0.00302333	0.0680075	-3.15888	0.00316128
ENSG00000233154	RP4-655J12.4	1:116966346-117021464	1.00326	0.472361	1.19214	0.00320096
ENSG00000235545	RP11-230B22.1	1:63154153-63176365	0.120796	0.0241373	2.19236	0.00322797
ENSG00000231412	CTC-490G23.2	19:43833447-43835582	33.3999	14.4782	1.35972	0.00331715
ENSG00000255145	RP11-60I3.5	9:102648608-102668883	0.255348	0.0751496	1.72712	0.00331864
ENSG00000223249	Y_RNA	2:190618190-190618285	0.675289	0.0790988	2.63484	0.00338587
ENSG00000177596	AL355390.1	13:74987094-74993252	0.0831934	0.0280086	1.68746	0.00349664
ENSG00000132938	MTUS2	13:29598748-30077892	0.0127312	0.0679622	-2.25301	0.00350696
ENSG00000248115	RP11-752D24.2	4:53811816-53824254	0.00688242	0.0496987	-2.43961	0.00352687
ENSG00000124469	CEACAM8	19:43084393-43099207	4.29528	1.37173	1.75848	0.00354013
ENSG00000175595	ERCC4	16:14014014-14046202	2.60404	2.02979	0.469535	0.00356557
ENSG00000248773	RP11-231L11.3	3:140691586-140692097	0.259247	0.668184	-1.23447	0.00357931
ENSG00000196565	HBG2	11:5274420-5667019	294.844	109.398	1.87434	0.00359568
ENSG00000243896	OR2A7	7:143955700-143956815	0.520085	0.234024	1.21938	0.00360388
ENSG00000271754	RP3-337H4.9	6:43486918-43487462	0.081414	0.298258	-1.75967	0.00375249
ENSG00000221030	AC010930.1	11:4467872-4467957	0.0822353	1.03694	-3.07819	0.00377113
ENSG00000164265	SCGB3A2	5:147250245-147261754	0.634146	0.131041	2.32752	0.0038262
ENSG00000141076	CIRH1A	16:69165194-69265033	7.41466	9.86529	-0.375522	0.00383012
ENSG00000027644	INSRR	1:156809855-156828810	0.00925437	0.0356948	-1.87553	0.00384508
ENSG00000178919	FOXE1	9:100615536-100618986	0.0203104	0.00385593	2.3795	0.00386944
ENSG00000224882	IKBKGP1	X:153868251-153876549	1.49835	4.30604	-1.45557	0.00388098
ENSG00000100376	FAM118A	22:45704849-45737836	25.0477	50.133	-1.12172	0.00388555
ENSG00000170743	SYT9	11:7260009-7490273	0.0453122	0.00889518	2.60807	0.00389148
ENSG00000166527	CLEC4D	12:8662071-8674962	23.4091	14.021	0.753037	0.00395539
ENSG00000177807	KCNJ10	1:160007257-160040038	0.009098	0.0437318	-2.10161	0.00399015
ENSG00000159166	LAD1	1:201342372-201368736	0.703356	0.0380855	3.66184	0.00401405
ENSG00000166923	GREM1	15:33010175-33026870	0.0331192	0	5.03346	0.0040191
ENSG00000173947	PIFO	1:111888910-111895635	0.00586342	0.0445086	-2.41165	0.00408676
ENSG00000253961	RP11-363L24.3	8:31024594-31034683	0.09631	0	3.58698	0.00410047
ENSG00000196502	SULT1A1	16:28616903-28634946	44.5968	31.8991	0.626199	0.00413174
ENSG00000218416	AC110619.2	2:241388732-241396131	0	0.0366956	-3.92291	0.00416053
ENSG00000242808	SOX2-OT	3:180707558-181554668	0.00826697	0.0795842	-2.66369	0.004312
ENSG00000228327	RP11-206L10.2	1:700237-714006	2.67542	1.5716	0.889339	0.004321
ENSG00000244998	CTD-3064M3.4	8:142400039-142402674	0.016377	0.0990293	-2.34767	0.00439979
ENSG00000219395	HSPA8P15	6:151732394-151735080	0.188591	0.423413	-1.09271	0.00440967
ENSG00000135953	MFSD9	2:103332299-103353347	7.74614	5.5133	0.55204	0.00441022
ENSG00000220685	RP11-530A18.1	6:5066029-5067216	0.0152195	0.0995201	-2.26316	0.00442782
ENSG00000179869	ABCA13	7:48211055-48687092	0.910422	0.308743	1.73743	0.00450851
ENSG00000172037	LAMB2	3:49158547-49170551	3.43698	2.08506	0.765963	0.00458057
ENSG00000239839	DEFA3	8:6873391-6875823	114.157	32.9055	2.16927	0.00474695
ENSG00000185222	WBP5	X:102611373-102613397	0.347404	0.142943	1.40295	0.00475349
ENSG00000230569	AC114763.1	2:139228226-139231502	0.0107011	0.116977	-2.92308	0.00475407
ENSG00000186910	SERPINA11	14:94908801-94919127	0.0910619	0.0197899	2.18979	0.00493115
ENSG00000231615	RP11-296O14.2	1:173331536-173332872	0.0800834	0.0142036	2.33983	0.00524683
ENSG00000183729	NPBWR1	8:53850991-53853677	0.0022201	0.0257124	-3.09953	0.00525668
ENSG00000233783	AP001442.2	21:27306373-27315001	0.00695823	0.068026	-2.53597	0.00533255
ENSG00000163518	FCRL4	1:157543539-157567870	0.0427906	0.00505616	2.94606	0.00537168
ENSG00000234369	TATDN1P1	10:64981915-64982805	0.0441675	0.167452	-1.73101	0.00541872
ENSG00000230903	RPL9P8	15:83041000-83125316	1.35548	2.19298	-0.649731	0.00545525
ENSG00000236583	AP004290.1	8:100245276-100246687	0.144957	0.0376435	2.10151	0.00548518
ENSG00000175445	LPL	8:19759228-19824769	0.610459	0.207709	1.50681	0.00549646
ENSG00000228923	AP000355.2	22:24912476-24914354	0.815259	0.362911	1.22272	0.00550134
ENSG00000253182	RP11-486M23.2	8:29405688-29421858	0.014272	0.181585	-2.99513	0.00562491
ENSG00000213290	PGK1P2	19:12670385-12671919	0.00725563	0.0471631	-2.20779	0.00563456
ENSG00000110025	SNX15	11:64794880-64808044	1.1864	0.760796	0.798438	0.0056429
ENSG00000248283	RP11-473D24.1	4:42563474-42564442	0.0681681	0.199716	-1.44231	0.00570986
ENSG00000162490	DRAXIN	1:11751786-11785914	0.358837	0.79189	-1.12307	0.00582362
ENSG00000242550	SERPINB10	18:61564408-61603345	1.11429	0.388981	1.51806	0.00588822
ENSG00000100320	RBFOX2	22:36134783-36424473	0.255109	0.532608	-1.05518	0.00594992
ENSG00000225893	RP11-6J24.3	9:4633027-4633756	0.00446566	0.0960424	-3.23282	0.00598185
ENSG00000235088	RP4-620E11.4	20:40087994-40090584	0.0380554	0.229504	-2.20753	0.00601475
ENSG00000177989	ODF3B	22:50968139-50971009	114.484	94.248	0.391109	0.00614377
ENSG00000197701	ZNF595	4:53179-88099	1.23718	0.770584	0.911145	0.00633796
ENSG00000258655	ARHGAP5-AS1	14:32544625-32545999	0.0565898	0.177983	-1.4968	0.00639368
ENSG00000172232	AZU1	19:825097-832017	8.47724	3.75212	1.54771	0.00644042
ENSG00000183844	FAM3B	21:42676139-42729358	0.0317159	0.202125	-2.97729	0.00646274
ENSG00000200842	Y_RNA	17:60114194-60114306	0.0305844	0.528793	-3.04902	0.00650115
ENSG00000116106	EPHA4	2:222282747-222438922	4.49252	6.45692	-0.447982	0.00656633
ENSG00000184350	MRGPRE	11:3248928-3253616	0.0114375	0.184873	-3.8513	0.00665449
ENSG00000237349	RP5-1065J22.2	1:109529585-109529867	0.0947725	0.361462	-1.76969	0.00678009
ENSG00000141198	TOM1L1	17:52976748-53039310	0.160492	0.338689	-0.98565	0.0069127
ENSG00000263488	RN7SL301P	17:34437543-34437838	1.08402	0.168437	2.51782	0.00695495
ENSG00000251544	MTND5P12	5:93903166-93904614	0.00236389	0.0390423	-3.1559	0.00695818
ENSG00000158747	NBL1	1:19967048-19984945	0.228873	0.520551	-1.28932	0.00696823
ENSG00000267167	RP11-687F6.1	18:44383187-44383857	0.211825	0.0541772	2.17248	0.00701436
ENSG00000211941	IGHV3-11	14:106573233-106573800	8.26704	4.31	0.973432	0.00704543
ENSG00000111886	GABRR2	6:89966927-90025018	1.98526	1.16277	0.814638	0.00710792
ENSG00000134193	REG4	1:120336641-120354283	0.0298435	0.150034	-2.22766	0.00716914
ENSG00000236300	AC013437.4	2:143855692-143855986	0.0745789	0.417898	-2.33015	0.00720888
ENSG00000259726	CSPG4P11	15:84855504-84866136	0.0520786	0.0171702	1.58742	0.007341
ENSG00000248885	RP11-950K24.2	5:118462477-118464139	0.0279297	0.103052	-1.79244	0.00742584
ENSG00000215749	GOLGA6L18	15:82930438-82939159	0.0264795	0.0946221	-1.65818	0.00742659
ENSG00000101180	HRH3	20:60790026-60795323	0.0311838	0.00342605	2.64337	0.00746652
ENSG00000223345	HIST2H2BA	1:120906028-120915073	0.232163	0.837395	-1.82172	0.00747083
ENSG00000213060	RP4-612B18.3	1:171772657-171773079	0.130871	0.0135043	2.64619	0.00750614
ENSG00000224272	AC114730.3	2:242749407-242753111	0.0168039	0.108304	-2.3012	0.00754452
ENSG00000266835	RP11-838N2.4	18:3466248-3478976	0.00576345	0.159023	-3.53167	0.00755496
ENSG00000197284	RP11-589F5.3	5:70070478-70074135	0.109872	0.26819	-1.29702	0.00761529
ENSG00000096006	CRISP3	6:49695097-49712150	3.52574	1.39592	1.30376	0.00769322
ENSG00000102010	BMX	X:15482369-15574652	3.75815	2.32878	0.704418	0.00787631
ENSG00000125968	ID1	20:30193086-30194318	2.61298	1.38483	0.870598	0.00789145
ENSG00000138829	FBN2	5:127593601-127994878	1.6822	0.997352	0.698852	0.00801251
ENSG00000145879	SPINK7	5:147691982-147695485	0.0819488	0.00675621	2.76362	0.00810618
ENSG00000176244	ACBD7	10:15119522-15130775	0.0139584	0.112592	-2.56485	0.00812099
ENSG00000175544	CABP4	11:67219877-67226699	1.31644	0.881286	0.72327	0.00814726
ENSG00000167768	KRT1	12:53068520-53074191	6.60816	2.9139	1.60397	0.00828139
ENSG00000165572	KBTBD6	13:41701705-41706882	0.908043	0.608274	0.602071	0.00832432
ENSG00000239043	SNORD127	14:45580086-45580171	1.37613	0.2929	2.57529	0.00838441
ENSG00000224843	LINC00240	6:26924771-26991703	0	0.0215296	-3.57002	0.00838731
ENSG00000243389	AC012442.5	2:113346617-113372008	0.23114	0.547317	-1.25382	0.00856142
ENSG00000265429	MIR4782	2:114478867-114478945	1.52888	0.410074	1.81919	0.00857872
ENSG00000199179	MIRLET7I	12:62997466-62997550	0.293267	1.2978	-1.92904	0.00858272
ENSG00000228606	RP11-574F21.2	1:160231534-160232568	1.38846	0.889856	0.697021	0.0087523
ENSG00000236478	AC012513.4	2:217039619-217040755	0.0539285	0.179563	-1.61579	0.00877062
ENSG00000198468	FLVCR1-AS1	1:213025450-213031430	1.66372	1.07739	0.767421	0.00877361
ENSG00000236397	DDX11L2	2:114356606-114359144	1.30207	0.701168	1.00059	0.00880823
ENSG00000230101	TUBB3P2	7:134419649-134419945	0	0.154092	-3.39047	0.00897263
ENSG00000269918	AF131215.9	8:10962201-10964214	0.903311	1.34985	-0.554295	0.00900267
ENSG00000269540	CTD-2126E3.5	19:50562139-50563489	0.0327903	0	3.56193	0.00900488
ENSG00000236965	OR52N3P	11:5821594-5822690	0.0380196	0	3.34058	0.00904219
ENSG00000128578	STRIP2	7:129074274-129128240	0.164617	0.291905	-0.796676	0.00905981
ENSG00000165730	STOX1	10:70587298-70655188	0.00926568	0.0627552	-2.67785	0.00908463
ENSG00000179148	ALOXE3	17:7999218-8022365	0.00264297	0.0232063	-2.62269	0.00909113
ENSG00000137960	GIPC2	1:78445226-78604133	0.0110708	0.0523499	-2.09143	0.00910275
ENSG00000270964	RP11-502I4.3	15:67833410-67834942	0.375877	0.223867	0.918023	0.00912443
ENSG00000230524	COL6A4P1	3:15193340-15247466	0.0300081	0.00153323	2.99039	0.00918871
ENSG00000163520	FBLN2	3:13573824-13679922	0.248754	0.472018	-0.883649	0.00920609
ENSG00000148344	PTGES	9:132500610-132515326	0.124568	0.0430625	1.59392	0.00922968
ENSG00000063438	AHRR	5:304291-438406	0.667176	1.15777	-0.879504	0.00926444
ENSG00000141232	TOB1	17:48939584-48945339	51.1169	37.0381	0.519222	0.00931287
ENSG00000227257	RP11-330M2.3	9:99681210-99681600	0.013964	0.146018	-2.4681	0.00934733
ENSG00000264540	RN7SL405P	17:42961354-42961639	0.0308946	0.245449	-2.42193	0.00936129
ENSG00000267662	AC007796.1	19:31839787-31908700	0.138006	0.0230714	2.3754	0.00937273
ENSG00000272448	LLNLR-299G3.1	19:623519-623982	0.108026	0.00792359	2.90851	0.00941254
ENSG00000152760	TCTEX1D1	1:67218142-67244470	0.45341	0.169321	1.39716	0.00957193
ENSG00000269600	AC016629.3	19:59105263-59110722	0.0294768	0.140298	-2.1609	0.00965364
ENSG00000272084	RP5-1126H10.2	1:19398604-19402005	0.104139	0.191473	-0.829473	0.00967107
ENSG00000272949	RP11-514P8.8	7:102123791-102184211	0.0697669	0.0281578	1.32362	0.0097286
ENSG00000137038	TMEM261	9:7796490-7888380	6.37796	8.71005	-0.345206	0.00973458
ENSG00000155893	ACPL2	3:140947568-141013748	7.80291	5.4654	0.519216	0.00979356
ENSG00000235033	RP11-61I13.3	6:39849580-39867847	0.169069	0.0487734	1.86997	0.00981752
ENSG00000228113	AC003991.3	7:87848674-87921781	0.0418026	0.152966	-1.66251	0.00988714
ENSG00000219433	RP11-350J20.4	6:150115899-150116882	0.259438	0.0723021	1.93306	0.00988998
ENSG00000223621	AK4P4	9:5855781-5856426	0.0363333	0.179894	-2.09543	0.00991097
ENSG00000101425	BPI	20:36888551-36965907	13.845	6.69532	1.185	0.00996431
ENSG00000198835	GJC2	1:228337553-228347527	0.229492	0.125836	1.00983	0.00997539
ENSG00000231654	RPS6KA2-AS1	6:167317186-167318323	1.10375	0.629797	0.896539	0.0101281
ENSG00000272279	RP11-157J24.2	6:1528599-1529146	0.0643631	0.234103	-1.73599	0.010143
ENSG00000240972	MIF	22:24236191-24237414	0.178707	0.494367	-1.32803	0.0101534
ENSG00000266373	RP11-710M11.1	18:3580167-3580752	0.103169	0.00627397	3.05714	0.0101816
ENSG00000139547	RDH16	12:57345219-57353158	0.109388	0.238982	-1.06521	0.0102073
ENSG00000232036	GS1-115G20.2	1:184535645-184536969	0.00453946	0.0405016	-2.37852	0.0102426
ENSG00000206082	LINC01002	19:200460-205074	11.5319	8.32295	0.626919	0.010489
ENSG00000187134	AKR1C1	10:4934796-5025475	0.319761	0.176466	1.05366	0.0105193
ENSG00000173988	LRRC63	13:46786083-46851501	0.20396	0.0966898	1.08653	0.0105299
ENSG00000175592	FOSL1	11:65659520-65668044	1.42637	0.514727	1.25188	0.0105488
ENSG00000260361	CTD-2313J17.5	15:93322987-93324722	0.315143	0.565716	-0.773343	0.0105673
ENSG00000230470	GS1-115G20.1	1:184377471-184381494	0.0303696	0.246342	-2.48435	0.010711
ENSG00000176769	TCERG1L	10:132890654-133109984	0.047261	0.015169	1.66753	0.010743
ENSG00000217227	RP1-319M7.2	6:38555099-38556305	0.0714619	0.0168279	2.19574	0.0107493
ENSG00000257893	RP11-587P21.2	12:92271167-92274431	0.211436	0.0219619	2.84458	0.0107709
ENSG00000165698	C9orf9	9:135753414-135765588	0.48612	0.306024	0.723877	0.0108077
ENSG00000200871	RNU6-810P	22:29530002-29530108	0.516616	0.0338368	3.28351	0.010825
ENSG00000214955	AP000318.2	21:35577356-35697334	0.17599	0.0704087	1.46708	0.0108864
ENSG00000223750	SIRPB3P	20:1645929-1688846	0.520524	0.309568	0.8345	0.0109801
ENSG00000243954	RN7SL743P	16:8777111-8777406	0.034906	0.332572	-2.67019	0.0109908
ENSG00000105784	RUNDC3B	7:87256864-87461611	0.0855861	0.207184	-1.2133	0.0110141
ENSG00000204771	CTD-3232M19.2	8:145462709-145485885	0.201495	0.555088	-1.33787	0.0110313
ENSG00000100302	RASD2	22:35936915-35950048	0.000841277	0.026335	-4.00096	0.0110617
ENSG00000224324	THAP5P1	7:158415880-158416141	0.087848	0.469048	-2.1778	0.0110737
ENSG00000232517	AC112198.1	5:54104038-54168379	0.0101177	0.000550967	3.22732	0.0111372
ENSG00000149634	SPATA25	20:44515128-44516274	0.751247	0.392478	1.14219	0.0111566
ENSG00000078399	HOXA9	7:27202054-27210117	0.18794	0.531392	-1.37213	0.0112899
ENSG00000186710	CCDC42B	12:113587663-113597081	0.112862	0.271982	-1.14186	0.0113062
ENSG00000228141	AC105339.1	15:83379223-83382778	0.00715481	0.0401491	-2.08331	0.0113073
ENSG00000188993	LRRC66	4:52859868-52883786	0.0634756	0.0183628	1.63957	0.0113178
ENSG00000250421	RP11-83M16.6	5:66995257-67198428	0	0.106619	-4.12323	0.0113318
ENSG00000258488	RP11-467L19.8	15:20721492-20725870	0.284184	0.112735	1.44798	0.0113456
ENSG00000249876	CTC-563A5.4	5:179366457-179367132	0.0126552	0.100664	-2.57595	0.0114111
ENSG00000231795	ITCH-IT1	20:33038735-33042357	0.425673	1.02507	-1.18386	0.0114172
ENSG00000005381	MPO	17:56347217-56358296	14.8317	7.03495	1.33468	0.011521
ENSG00000233365	RP4-655C5.4	6:166650457-166657197	0.0580864	0	4.42439	0.0115904
ENSG00000269190	FBXO17	19:39432044-39466550	0.0504683	0.00244787	3.48855	0.0116587
ENSG00000228668	TRGV5P	7:38384631-38385100	1.68558	3.03505	-0.883592	0.0117746
ENSG00000185275	CD24P4	Y:21154353-21154595	15.4095	8.61374	0.886434	0.0117964
ENSG00000239670	RP4-803A2.2	1:33452553-33453834	0.335437	0.154446	1.12414	0.0118209
ENSG00000254879	AC103828.1	11:48035958-48037407	0.272898	0.799951	-1.47847	0.0118825
ENSG00000225476	AC013437.6	2:143856467-143857502	0.19205	0.469058	-1.22367	0.0119006
ENSG00000235635	AC016644.1	5:56237134-56242979	0.0483325	0.222837	-1.88487	0.0119228
ENSG00000229162	RP11-84D1.1	1:25287836-25289588	0.210609	0.490211	-1.1535	0.0120603
ENSG00000198768	APCDD1L	20:57034157-57090187	0.0376672	0.00816913	1.97763	0.0120891
ENSG00000124343	XG	X:2670091-2734539	0.0371228	0.121667	-1.68911	0.012104
ENSG00000122548	KIAA0087	7:26572740-26578407	0.000652244	0.0122309	-2.95658	0.012109
ENSG00000264186	RP11-737O24.4	18:2990650-2991076	0.0791538	0.288115	-1.6726	0.0121209
ENSG00000180988	OR52N2	11:5841544-5842578	0.0491089	0.00355222	3.17493	0.0121519
ENSG00000266892	AP000301.1	21:34836773-34836865	0	0.302607	-2.91398	0.0122464
ENSG00000223350	IGLV9-49	22:22697539-22698084	0.91821	2.64703	-1.53448	0.0122948
ENSG00000253541	SEPT10P1	8:57389385-57390546	0.0107642	0.0624189	-2.09557	0.0123239
ENSG00000099260	PALMD	1:100111499-100160097	0.0188863	0.000992153	3.03565	0.0123439
ENSG00000269911	FAM226B	X:71997432-71998921	0.0757978	0.190202	-1.21595	0.0123475
ENSG00000133661	SFTPD	10:81697496-81742370	0.142801	0.561342	-1.85942	0.0123759
ENSG00000143768	LEFTY2	1:226124298-226129189	0.0463412	0.00454188	2.88056	0.0123975
ENSG00000223861	RP11-74C1.2	1:151529922-151530416	0.00579886	0.131081	-3.33841	0.0124283
ENSG00000233013	FAM157B	9:141106637-141143444	18.2557	12.7879	0.645096	0.012439
ENSG00000226239	RP1-310O13.7	20:30615556-30619378	0.0107637	0.0545627	-2.25004	0.0124597
ENSG00000003137	CYP26B1	2:72356367-72375167	0.00279934	0.0542257	-3.68857	0.0124958
ENSG00000122824	NUDT10	X:51075083-51080377	0.0534708	0.014393	1.78766	0.0125631
ENSG00000103942	HOMER2	15:83509838-83654661	1.11701	1.65613	-0.539122	0.0126221
ENSG00000148835	TAF5	10:105127724-105148822	1.35953	1.81893	-0.354281	0.0126929
ENSG00000273185	RP11-98C1.1	2:118755517-118757824	0.017595	0.117555	-2.28634	0.0127343
ENSG00000273133	RP11-799M12.2	4:15565321-15565876	1.15896	0.722893	0.830754	0.0127449
ENSG00000211789	TRAV12-2	14:22356037-22356682	6.77807	4.03222	0.776322	0.0128036
ENSG00000272034	SNORD14A	11:17096201-17096291	16.7245	10.7034	0.72093	0.012854
ENSG00000254852	NPIPA2	16:14841923-14859270	0.269651	0.128365	1.13138	0.0128633
ENSG00000249646	OR7E94P	4:80508456-80509284	0.54873	1.10797	-0.908912	0.0129254
ENSG00000260927	RP11-459F6.3	16:58163433-58193037	0.358676	0.140844	1.33595	0.013016
ENSG00000224690	UBE2D3P3	1:150772949-150773507	0.0418359	0.287851	-2.35144	0.0130458
ENSG00000181626	ANKRD62	18:12093852-12129748	0.0138438	0.000991258	3.00394	0.0130939
ENSG00000211799	TRAV19	14:22475751-22476420	3.32977	2.07181	0.747502	0.0131097
ENSG00000154065	ANKRD29	18:21178890-21242849	0.0574288	0.148506	-1.42064	0.0131927
ENSG00000163710	PCOLCE2	3:142534764-142608045	0.335743	0.0789309	2.16312	0.013204
ENSG00000165061	ZMAT4	8:40388109-40755352	0.216254	0.738033	-1.59742	0.0132561
ENSG00000213726	RPS2P52	19:690381-691175	0.0982317	0.00910826	2.77352	0.0133425
ENSG00000229233	AC011891.5	7:12693804-12694610	0.130191	0.0173488	2.63216	0.013497
ENSG00000153253	SCN3A	2:165944032-166060577	0.403966	0.22281	0.910263	0.0135527
ENSG00000248840	RP11-357G3.2	4:3314239-3314785	0	0.129388	-3.26489	0.013703
ENSG00000224091	AC104389.16	11:5226271-5228538	0.223883	0.0485839	2.44908	0.0137231
ENSG00000068078	FGFR3	4:1795034-1810599	0	0.012775	-3.20279	0.0137469
ENSG00000260852	FBXL19-AS1	16:30930640-30934590	0.471389	0.36302	0.458356	0.0138023
ENSG00000230067	HSPD1P6	3:36808608-36825658	0.0774153	0.0189893	1.89878	0.0138492
ENSG00000234534	RP11-39K24.2	9:5040945-5041940	0.0252245	0.108308	-1.89367	0.0138928
ENSG00000261513	RP11-432I5.8	16:71757083-71758133	0.0747291	0.0108753	2.52591	0.0140273
ENSG00000227508	RP5-894D12.3	6:170581562-170588975	0.537251	0.308401	0.860451	0.0140281
ENSG00000259211	RP11-64K12.8	15:40756392-40758925	0.0719836	0.211066	-1.47332	0.0140653
ENSG00000233978	AC016735.3	2:43268332-43270921	0.0107827	0.0927197	-2.41726	0.0140696
ENSG00000244436	RP11-428G5.1	12:32050754-32051057	0.137672	0.477332	-1.74929	0.0141587
ENSG00000263666	SNORA70D	16:71732470-71732604	0	0.293677	-3.40286	0.0143439
ENSG00000200113	SNORA51	7:37459231-37459370	0.392769	0.026587	3.00838	0.0143491
ENSG00000007171	NOS2	17:26083792-26127525	0.00520689	0.0221171	-1.8193	0.0143938
ENSG00000257074	RPL29P33	19:34787181-34787645	0.035264	0.230126	-2.35142	0.0145085
ENSG00000207326	Y_RNA	1:246589308-246589421	0.252713	0	3.0691	0.0145359
ENSG00000204136	GGTA1P	9:124207269-124262306	4.68229	6.65114	-0.402811	0.0145469
ENSG00000254416	RP11-347E10.1	11:110225855-110277124	0.0833464	0.00429127	3.16285	0.0146083
ENSG00000155980	KIF5A	12:57943781-57980415	0.184876	0.10416	0.833668	0.0147678
ENSG00000199121	MIR26B	2:219267369-219267445	0.156228	0.761383	-1.88588	0.0149022
ENSG00000251158	RP11-98J23.1	5:69194694-69199025	0.330467	0.552385	-0.67392	0.0149523
ENSG00000203875	SNHG5	6:86370710-86388451	79.7498	123.213	-0.576472	0.014957
ENSG00000219249	AMZ2P2	6:159146779-159147835	0.0674692	0.236494	-1.59514	0.0150049
ENSG00000260252	RP11-384M15.3	16:72118756-72121342	0.440519	0.188161	1.26752	0.0150749
ENSG00000206832	RNU6V	1:110134156-110134262	1.77286	0.544008	1.63419	0.015171
ENSG00000239052	snoU13	2:44466707-44466800	0.982105	2.35245	-1.16668	0.0151902
ENSG00000142583	SLC2A5	1:9095166-9148537	2.14065	1.34076	0.831592	0.0152634
ENSG00000139292	LGR5	12:71833550-71980090	0.0250762	0.00417379	2.38862	0.0152787
ENSG00000205126	ACCSL	11:44069531-44081527	0.00285659	0.0352684	-2.81679	0.0153636
ENSG00000200737	Y_RNA	10:99180952-99181064	1.13366	2.61398	-1.13792	0.015396
ENSG00000242814	RP11-436H11.1	5:124144521-124144926	0.095562	0	3.33285	0.0154225
ENSG00000130413	STK33	11:8413418-8615836	0.155022	0.30887	-1.08064	0.0154539
ENSG00000127129	EDN2	1:41944446-41950344	0.141355	0.0169449	2.66247	0.0155591
ENSG00000174473	GALNTL6	4:172733405-173962710	0.0247078	0.0685272	-1.37718	0.0155962
ENSG00000236680	RP11-296P7.4	9:19026890-19028127	0.0143391	0.0627383	-1.89346	0.0156016
ENSG00000149599	DUSP15	20:30435440-30458550	0.0753398	0.0160979	2.66766	0.015606
ENSG00000268392	AC003682.16	19:58136400-58138318	0.0928392	0.00805666	2.67764	0.0156859
ENSG00000206069	TMEM211	22:25331077-25342662	0.00982159	0.073825	-2.26577	0.0157548
ENSG00000219222	RP11-480N24.3	6:43277969-43278095	0.939453	0.338596	1.63679	0.0157701
ENSG00000197083	ZNF300P1	5:150310207-150325851	0.0230443	0.00267113	2.52398	0.0158055
ENSG00000204930	FAM221B	9:35816388-35828744	0.0428615	0.0100444	1.98598	0.0158211
ENSG00000224288	AC013437.2	2:143850625-143851733	0.0900804	0.319686	-1.55235	0.0158487
ENSG00000266891	RP11-692N5.2	18:9734879-9735599	3.97852	2.34457	0.837034	0.0158489
ENSG00000228131	IGHD6-6	14:106376269-106376286	3.3852	0.633364	2.32931	0.0158517
ENSG00000140743	CDR2	16:22357257-22448486	15.8337	20.5903	-0.314911	0.0158572
ENSG00000207402	RNU6-959P	2:191986676-191986782	0.0268265	0.414046	-2.68297	0.0158804
ENSG00000239581	RP11-19G24.1	17:35497536-35498349	0.0451356	0	3.72633	0.0159655
ENSG00000230337	RP4-635E18.6	1:11159732-11162157	0.110888	0.00830725	2.80562	0.0159852
ENSG00000254272	RP11-382J24.2	8:22350144-22350557	0.112931	0.336232	-1.51759	0.0159977
ENSG00000258930	RP5-1163L11.2	14:71498403-71498687	0.286641	0.660344	-1.13437	0.0160815
ENSG00000255435	RP11-770J1.3	11:118382626-118401809	0.269736	0.0969805	1.65183	0.0161257
ENSG00000259195	RP11-158M2.6	15:86314221-86314394	0.354435	0.0157346	3.54105	0.0161393
ENSG00000079393	DUSP13	10:76854192-76868979	0.830218	0.479559	0.830648	0.0161577
ENSG00000107551	RASSF4	10:45454855-45491339	58.4664	33.619	0.694936	0.0161663
ENSG00000123171	CCDC70	13:52436117-52440366	0.0321511	0	3.53547	0.0161715
ENSG00000261838	RP11-303E16.6	16:81103459-81110203	0.152371	0.0192262	2.65259	0.0161889
ENSG00000113448	PDE4D	5:58264865-59817947	23.0144	35.3517	-0.498681	0.0161901
ENSG00000273487	RP4-621B10.8	1:92654794-92656264	0.0304864	0.115165	-1.79321	0.0162465
ENSG00000260300	RP11-505K9.4	16:83941738-83985058	0.319423	0.157293	1.15755	0.0162739
ENSG00000270624	LOC401913	19:35357256-35357823	0.141265	0.0382456	1.76943	0.01629
ENSG00000211843	TRAJ46	14:22962389-22962451	0.679216	2.12974	-1.49289	0.0163655
ENSG00000211936	IGHV4-4	14:106478110-106478603	1.75559	0.379078	2.03676	0.0163996
ENSG00000205726	ITSN1	21:35014706-35272165	2.14319	1.56443	0.491747	0.0164753
ENSG00000182253	SYNM	15:99638420-99675798	0.62451	1.3238	-0.923218	0.0167026
ENSG00000257838	RP11-368J21.3	16:22557019-22588186	0.0312793	0.00572826	2.25144	0.0168191
ENSG00000241318	RP11-47K11.2	1:92000223-92001150	0.0588767	0.0101665	2.14715	0.0168592
ENSG00000224649	AF124730.4	21:30554348-30560116	0.170757	0.0113828	2.939	0.0168659
ENSG00000265981	MIR544B	3:124451286-124451363	0.0358149	0.614616	-2.91631	0.0169969
ENSG00000205846	CLEC6A	12:8608522-8630926	0.649818	0.400364	0.817333	0.0170203
ENSG00000259268	AC007950.1	15:63748493-63761550	0.444181	0.200775	1.26685	0.0170253
ENSG00000227329	RP11-258C19.4	X:53193573-53193739	4.04645	2.29348	0.858166	0.0170397
ENSG00000100191	SLC5A4	22:32614465-32651328	0.041333	0.00545657	2.45965	0.017099
ENSG00000179082	C9orf106	9:132083295-132087184	0.492995	0.313147	0.700884	0.0171468
ENSG00000204740	MALRD1	10:19492779-20079330	0	0.0196463	-3.19471	0.0171471
ENSG00000197134	ZNF257	19:22235254-22274282	0.383533	0.752629	-0.903026	0.0172154
ENSG00000241007	SEPT7P6	7:152064604-152065746	0.183754	0.346677	-0.861584	0.0173182
ENSG00000166736	HTR3A	11:113845603-113861035	0.090377	0.0287595	1.54812	0.0175409
ENSG00000235961	PNMA6C	X:152240819-152243399	0.00608128	0.0721857	-3.47489	0.0175746
ENSG00000237400	AC006960.7	7:36502632-36544121	0.7102	0.327366	1.21652	0.0176101
ENSG00000257979	SNRPGP18	12:116606850-116607063	0.0855932	0.407907	-1.88842	0.0176861
ENSG00000172817	CYP7B1	8:65500320-65711318	0.0294176	0.0885107	-1.47391	0.0177362
ENSG00000213178	RP11-641D5.1	3:169201459-169201868	19.1705	25.8128	-0.366179	0.0177566
ENSG00000258001	RP11-756H6.1	12:57824899-57827718	0.00564776	0.0809023	-2.72404	0.0177845
ENSG00000214652	RP11-3N2.13	7:63505821-63545179	0.0237082	0.128444	-2.21686	0.0178677
ENSG00000260001	TGFBR3L	19:7981030-7983982	0.376268	0.193394	1.12226	0.0179328
ENSG00000120160	EQTN	9:27284656-27297137	0	0.0486233	-3.21235	0.0181377
ENSG00000101213	PTK6	20:62159778-62168723	0.715893	0.535457	0.574087	0.0181652
ENSG00000102287	GABRE	X:151121596-151143152	0.0164887	0	3.2258	0.018393
ENSG00000065618	COL17A1	10:105791044-105845760	0.405061	0.186309	1.11559	0.0184275
ENSG00000155754	ALS2CR11	2:202352148-202483901	0.0715382	0.0347538	1.22792	0.0185246
ENSG00000270110	RP5-1139B12.4	1:228483612-228490699	0.19204	0.0790229	1.53067	0.0185667
ENSG00000213180	RPL36AP48	17:65220844-65221157	0	0.0908632	-3.03661	0.0186568
ENSG00000248521	RP11-174F8.1	4:151343797-151344794	0.00404871	0.0535118	-2.84797	0.0186746
ENSG00000205517	RGL3	19:11495017-11530018	2.138	1.4808	0.64506	0.0187828
ENSG00000221159	AL356741.1	10:69730030-69730126	0.149992	0.611705	-1.67912	0.0188115
ENSG00000229582	RP11-423C15.3	9:128506033-128508831	0.00669314	0.0545759	-2.59503	0.0189193
ENSG00000257289	RP11-611O2.6	12:69307584-69307802	0.159762	0	3.60057	0.0189428
ENSG00000170537	TMC7	16:18995256-19075264	0.00486278	0.0471881	-3.41612	0.0189446
ENSG00000172912	COX6B1P3	22:40965290-40965899	0	0.15467	-3.46261	0.0189744
ENSG00000100448	CTSG	14:25042728-25045466	4.29633	1.67835	1.63364	0.0190191
ENSG00000153495	TEX29	13:111968531-111996596	0.134627	0.327758	-1.22741	0.0190256
ENSG00000233208	LINC00642	14:90921574-90925249	0.0108219	0.0576535	-2.09586	0.0190514
ENSG00000147570	DNAJC5B	8:66933795-67012751	0.157532	0.0695143	1.29104	0.0190754
ENSG00000237513	RP11-325F22.2	7:104581510-104602781	1.74905	2.78619	-0.602451	0.019209
ENSG00000211662	IGLV3-21	22:23054174-23055688	3.31993	7.56566	-1.34935	0.0192323
ENSG00000214650	RP11-83B20.1	12:124997768-124999359	0.0229749	0.0862745	-1.6798	0.0192468
ENSG00000261762	RP11-650L12.2	15:78881465-78883618	0.0255241	0.00178949	2.90332	0.0192642
ENSG00000259098	RP11-603B24.2	15:22546089-22546799	0.00885474	0.0621094	-2.16246	0.0193442
ENSG00000259792	RP11-114H24.6	15:78285747-78287631	0.364211	0.773607	-0.960519	0.0193597
ENSG00000188095	MESP2	15:90303822-90321982	0.0299043	0	3.07304	0.0193852
ENSG00000056661	PCGF2	17:36890150-36906070	0.0963922	0.183123	-0.93623	0.0194715
ENSG00000227591	RP1-28O10.1	1:209834709-209897470	1.07478	1.87919	-0.781971	0.019484
ENSG00000169495	HTRA4	8:38831683-38846181	0.0937886	0.0323682	1.58345	0.019491
ENSG00000258993	RP11-368P15.2	14:53489773-53490315	0.0138675	0.183525	-2.72602	0.0195664
ENSG00000211650	IGLV5-45	22:22730355-22730874	2.60187	1.14557	1.18955	0.0195934
ENSG00000106366	SERPINE1	7:100770370-100782547	0.177709	0.0619259	1.937	0.0196004
ENSG00000196431	CRYBA4	22:27017928-27026636	0.00950625	0.134138	-3.04268	0.0196187
ENSG00000248968	CTD-2256P15.1	5:10248437-10250027	0.00891042	0.0914015	-2.7527	0.0196609
ENSG00000196427	NBPF4	1:108765963-108786689	0.0133402	0.00149786	2.36985	0.0197034
ENSG00000073803	MAP3K13	3:185000729-185206885	3.55726	4.77336	-0.364286	0.019713
ENSG00000240770	C21orf91-OT1	21:19135632-19164840	0.420913	0.190728	1.11586	0.0198018
ENSG00000165868	HSPA12A	10:118430703-118502085	0.00161197	0.0206778	-2.65479	0.019831
ENSG00000184985	SORCS2	4:7194265-7744554	0.294149	0.185454	0.830561	0.019847
ENSG00000272650	RP11-571I18.4	4:54863582-54863879	2.20224	3.46074	-0.61201	0.0198478
ENSG00000162614	NEXN	1:78354198-78409580	1.74779	1.17491	0.815983	0.0198978
ENSG00000106853	PTGR1	9:114312002-114362135	0.160391	0.326371	-1.05468	0.0199339
ENSG00000257515	RP11-498M15.1	12:72102951-72104154	0.124544	0.0198406	2.53666	0.0200513
ENSG00000257283	RP11-1060G2.1	12:94288741-94337379	0.261764	0.0689878	1.69899	0.0201169
ENSG00000227709	RP11-118D22.3	3:155893641-155894700	0.0399982	0.00280611	2.9201	0.0202735
ENSG00000224437	PIGUP1	9:73531913-73532417	0.251356	0.106525	1.29168	0.02032
ENSG00000230171	RPL22P18	10:81885697-81886073	0.0892096	0	3.16787	0.0203435
ENSG00000202279	Y_RNA	X:135898636-135898733	0.0893772	0.608686	-2.21	0.0203565
ENSG00000238364	RNU7-140P	19:10661709-10661768	4.264	8.74741	-0.937387	0.020401
ENSG00000261773	WI2-89031B12.1	X:153746164-153746955	0.129742	0.0323883	2.25777	0.0204146
ENSG00000113889	KNG1	3:186435065-186461743	0.0354665	0.00996685	1.74163	0.0204545
ENSG00000270531	RP11-169K17.2	3:11570962-11571229	0.0234915	0.194341	-2.40686	0.0204572
ENSG00000092067	CEBPE	14:23586513-23588825	1.9963	1.14374	0.866519	0.0204742
ENSG00000104371	DKK4	8:42231586-42234750	0.00610731	0.046548	-2.16411	0.0206184
ENSG00000112706	IMPG1	6:76630832-76782395	0.0373797	0.013234	1.5548	0.0206274
ENSG00000258763	RP11-110A12.2	12:55828521-55979255	0.0595871	0	3.40149	0.0207306
ENSG00000141753	IGFBP4	17:38599702-38613983	1.00957	1.55757	-0.53798	0.0207572
ENSG00000124507	PACSIN1	6:34433916-34503006	1.00244	1.6704	-0.663734	0.0210466
ENSG00000180891	CUEDC1	17:55938604-56032684	24.5755	20.6178	0.30857	0.021051
ENSG00000023330	ALAS1	3:52232102-52248343	13.5189	11.2452	0.339389	0.0211062
ENSG00000213109	RP11-55K22.2	6:137221371-137222667	0.00651306	0.056804	-2.54282	0.0211286
ENSG00000198753	PLXNB3	X:153029651-153044801	0.156661	0.347067	-1.01344	0.0211686
ENSG00000136235	GPNMB	7:23275586-23314727	0.292706	0.616089	-1.01909	0.021241
ENSG00000222406	RNA5SP314	10:48931789-48931904	0.0281029	0.531296	-3.00421	0.0212921
ENSG00000186704	DTX2P1	7:76607934-76673092	1.67222	1.23062	0.53372	0.021328
ENSG00000235398	LINC00623	1:144275918-144341756	6.03638	4.6065	0.526549	0.0213316
ENSG00000268069	AC004466.1	12:48178706-48179787	0.339958	0.197363	0.852506	0.0213594
ENSG00000159496	RGL4	22:24030323-24041363	16.1801	13.2244	0.38379	0.0214371
ENSG00000241042	RP11-145M4.1	1:59520069-59521721	0	0.238359	-3.27708	0.0214645
ENSG00000248538	RP11-10A14.5	8:9046521-9060364	0.219168	0.0200476	3.04044	0.0216057
ENSG00000200428	Y_RNA	12:51137351-51137467	0.603389	1.55649	-1.26107	0.0216281
ENSG00000200118	Y_RNA	3:169962570-169962669	0	0.348988	-3.37706	0.0217448
ENSG00000175344	CHRNA7	15:32322691-32464722	0.048166	0.11338	-1.17987	0.0218255
ENSG00000230521	HCG4P7	6:29855071-29856045	1.1655	0.65948	0.903191	0.0218475
ENSG00000175730	BAK1P1	20:31276723-31278816	0.659082	1.01417	-0.562266	0.0219536
ENSG00000172367	PDZD3	11:119056166-119060932	1.47465	1.06413	0.53584	0.0219612
ENSG00000213384	EIF4E2P1	20:20640354-20640608	0.0729347	0.36316	-1.99393	0.0219619
ENSG00000162944	RFTN2	2:198432948-198540769	0.100894	0.208512	-0.932435	0.0220264
ENSG00000260081	RP11-66N11.8	X:152864795-152869808	0.457397	0.887768	-0.92367	0.0220612
ENSG00000266109	MIR4440	2:239990513-239990610	0.064242	0.371339	-1.95823	0.0220633
ENSG00000270764	CTB-152G17.5	7:104829637-104830261	0.0357274	0.173426	-1.99652	0.0220942
ENSG00000110092	CCND1	11:69455855-69469242	0.357718	0.605802	-0.729088	0.0221308
ENSG00000251535	RP11-478C6.1	4:330047-330575	0.107953	0.31164	-1.31639	0.0221347
ENSG00000204055	RP11-247A12.2	9:131939050-131972827	0.0483251	0.140811	-1.60295	0.0222138
ENSG00000185433	LINC00158	21:26758133-26804013	0.00271564	0.0425601	-2.82543	0.0222277
ENSG00000094804	CDC6	17:38443885-38459171	0.618772	1.13585	-0.853689	0.0222483
ENSG00000237481	RP4-803J11.2	1:229455150-229458834	0.275976	0.0981336	1.53418	0.0222522
ENSG00000174792	C4orf26	4:76481258-76491095	0.0724358	0.0138213	2.10078	0.0223207
ENSG00000186583	SPATC1	8:145086582-145101933	0.297862	0.143503	1.08754	0.022328
ENSG00000249188	ENPP7P1	8:8011830-8074438	0.0435836	0.136276	-1.435	0.0223283
ENSG00000181616	OR52H1	11:5565719-5566779	0.0144763	0.089457	-2.17775	0.0224326
ENSG00000166183	ASPG	14:104552016-104579098	0	0.0380391	-3.25008	0.0224436
ENSG00000272582	RP5-1039K5.17	22:38346972-38347785	0.0856518	0.0172442	2.19892	0.0224524
ENSG00000267882	AL031666.2	20:45947246-45949467	0	0.0117676	-2.89398	0.0225213
ENSG00000101542	CDH20	18:59000815-59223006	0.0418131	0.102726	-1.41416	0.0225509
ENSG00000202089	RNU6-1306P	11:63650059-63650157	0.0345988	0.497954	-2.8179	0.0226926
ENSG00000230657	PRB4	12:11460017-11463369	0	0.0375424	-2.98958	0.0227539
ENSG00000233646	OR52T1P	11:5587908-5588846	0.0351672	0	3.08796	0.0227594
ENSG00000261080	RP1-166H4.2	6:45541083-45544507	0.0456221	0.0110894	2.14977	0.0228207
ENSG00000162728	KCNJ9	1:160051360-160060353	0.00355024	0.0207533	-2.14136	0.0228259
ENSG00000249626	RP11-496H1.1	3:197361186-197362682	0.197199	0.364718	-0.850925	0.0228349
ENSG00000217488	RP11-474L11.5	6:76320674-76321661	0.0550377	0.199798	-1.58751	0.0228407
ENSG00000252079	RNU6-327P	12:133411960-133412086	0.258832	0.85911	-1.60123	0.0228478
ENSG00000254842	RP11-890B15.2	11:130714086-130735456	0.0208328	0.0800374	-1.67622	0.0230671
ENSG00000162994	CLHC1	2:55401927-55459699	2.1575	1.46758	0.676395	0.0230985
ENSG00000223390	RP11-91A18.4	1:52499063-52509951	0.144993	0.0433134	1.69913	0.0231013
ENSG00000005189	AC004381.6	16:20817751-20860987	0.615593	0.403312	0.745873	0.0231113
ENSG00000264881	MIR1273D	1:10287776-10287861	0.440903	0.0427505	2.89641	0.0232698
ENSG00000227788	AC012363.8	2:120969303-120970438	0.222799	0.0709524	1.64728	0.0233411
ENSG00000241362	RPL36AP43	15:90231168-90231474	0.276032	0.0607253	2.02605	0.0233799
ENSG00000163357	DCST1	1:155006300-155023406	0.353141	0.211866	0.856173	0.0233875
ENSG00000221340	RNU6ATAC18P	1:12630000-12630100	0.590206	1.4615	-1.15268	0.0234275
ENSG00000235641	LINC00484	9:93921855-93927858	0.745042	0.385753	1.04435	0.023452
ENSG00000273097	RP11-219C20.3	4:165991760-165992156	0.172296	0.0263635	2.42977	0.0236995
ENSG00000260174	CTD-2022H16.3	15:30336658-30337499	0.0637674	0.00546014	2.65654	0.0237188
ENSG00000243012	RP11-292E2.4	3:153149645-153161320	0.0484585	0	2.91621	0.0237522
ENSG00000241494	RP11-796G6.1	14:102144280-102144717	3.20597	6.0254	-0.786916	0.0238523
ENSG00000228280	RP11-367B6.2	10:77502498-77503513	0.0204728	0.12567	-2.10401	0.0238626
ENSG00000224323	DPRXP1	2:187353351-187353810	0.0976784	0.0059518	3.08172	0.0238633
ENSG00000201413	RNA5SP141	3:134502278-134502397	0	0.277921	-3.06482	0.0239385
ENSG00000230964	AC018696.4	2:91766537-91766632	0.123479	0.572961	-1.84815	0.0239766
ENSG00000180287	PLD5	1:242246288-242687998	0	0.011704	-3.04479	0.0239843
ENSG00000174028	FAM3C2	X:23093875-23094884	1.184	2.29971	-0.794727	0.0240053
ENSG00000128242	GAL3ST1	22:30950622-30970574	0.128655	0.0428383	1.768	0.0240223
ENSG00000228076	RP11-475E11.2	1:109309463-109310206	0.0325999	0.152498	-1.95904	0.0240312
ENSG00000221806	RNU6ATAC34P	20:18591691-18591811	0	0.244307	-2.93226	0.0241113
ENSG00000154556	SORBS2	4:186506598-186877806	0.0395961	0.138942	-1.62895	0.0241163
ENSG00000176302	FOXR1	11:118842417-118852001	0.00354116	0.0445988	-2.51985	0.0241605
ENSG00000272895	RP11-98C1.2	2:118756321-118757056	0.0159483	0.0854614	-1.9486	0.0241636
ENSG00000126545	CSN1S1	4:70796799-70812289	0.0489034	0	3.32172	0.0242798
ENSG00000187607	ZNF286A	17:15602891-15640874	1.39435	1.9584	-0.466316	0.0242845
ENSG00000201512	SNORA71C	20:37058313-37058446	2.44969	1.33325	0.977173	0.0243259
ENSG00000248810	RP11-362F19.1	4:142240604-142253772	3.5278	2.2135	0.708025	0.0243728
ENSG00000265462	MIR3680-1	16:21517370-21517456	0.171629	0.791959	-1.87316	0.0243887
ENSG00000126803	HSPA2	14:65002623-65009955	0.190875	0.0902775	1.11229	0.0244516
ENSG00000096395	MLN	6:33762450-33771788	0.170652	0.0345596	2.07335	0.0244551
ENSG00000258590	NBEAP1	15:20862967-20893737	0.031175	0.00747228	2.10143	0.0245214
ENSG00000101307	SIRPB1	20:1544167-1600707	97.0753	74.8081	0.4154	0.0245765
ENSG00000254006	RP11-1D12.2	8:65713793-65730130	0.251208	0.0831748	1.6112	0.0245949
ENSG00000224791	KRT18P39	2:204629018-204630316	0.154072	0.0694027	1.18489	0.0246642
ENSG00000185290	NUPR1L	7:56182374-56184093	0.108262	0.0122698	3.06475	0.0247906
ENSG00000236116	AC064853.2	2:228481714-228482506	0.0117157	0.1713	-3.00219	0.0249137
ENSG00000126010	GRPR	X:16141679-16171144	0.0783947	0.0209781	1.80673	0.0249889
ENSG00000144821	MYH15	3:108099216-108248169	0.00992906	0.0330624	-1.59262	0.0250237
ENSG00000225399	RP11-3B7.1	3:49297518-49298744	0.127889	0.263754	-1.07546	0.025044
ENSG00000146839	ZAN	7:100331249-100395419	0.00398429	0	3.63708	0.0251497
ENSG00000144712	CAND2	3:12837971-12913415	0.378767	0.237537	0.855922	0.0252727
ENSG00000048342	CC2D2A	4:15471489-15603180	2.01982	1.38809	0.600037	0.025319
ENSG00000244479	OR2A1-AS1	7:143948357-144053274	3.33181	2.1056	0.655987	0.0254678
ENSG00000260103	RP11-10O17.1	15:74770411-74782627	0.254294	0.465336	-0.751466	0.0255263
ENSG00000256196	RP11-881M11.4	11:60685941-60692869	0.0206388	0.087066	-1.83094	0.0255832
ENSG00000082684	SEMA5B	3:122628041-122747452	0.000987228	0.0182199	-2.88656	0.0256921
ENSG00000100399	CHADL	22:41625517-41636938	0.0890087	0.190923	-0.98359	0.0257802
ENSG00000253539	RP11-402L5.1	8:100808843-100811415	0	0.0502285	-3.04263	0.0258556
ENSG00000187741	FANCA	16:89803957-89883065	8.57197	7.49037	0.328627	0.0259238
ENSG00000175699	LINC00521	14:94463616-94478040	0.0248491	0	3.32201	0.0259375
ENSG00000263456	MIR5189	16:88535326-88535439	0.178191	0.672472	-1.62436	0.0259452
ENSG00000255518	RP11-148O21.4	8:11413760-11415531	2.3782	1.2176	1.02042	0.0259838
ENSG00000238872	snoU13	1:174169267-174169368	0	0.477489	-3.54335	0.0260264
ENSG00000230658	KLHL7-AS1	7:23140847-23145322	0.00853919	0.0420083	-1.96294	0.0260662
ENSG00000207973	MIR589	7:5535450-5535548	0.656177	2.13535	-1.53922	0.0261508
ENSG00000164821	DEFA4	8:6793344-6795860	10.3857	4.3332	1.48779	0.026241
ENSG00000244573	RPL30P11	12:14509776-14518437	0	0.111755	-3.36934	0.0262819
ENSG00000218757	RP3-472M2.2	6:155166208-155166754	0.0402581	0.180109	-1.8442	0.0262868
ENSG00000248358	AE000658.31	14:22183018-22184486	0.273392	0.100228	1.43544	0.0262903
ENSG00000236154	RP11-343J3.2	10:71335563-71336910	0.0111076	0.0996324	-2.47869	0.0262989
ENSG00000272056	RP11-503P10.1	2:27276486-27277144	0.0331575	0.128129	-1.70103	0.0262999
ENSG00000205578	POM121B	7:72707497-72716496	0.453646	1.09036	-1.13165	0.0263831
ENSG00000269891	ARHGAP19-SLIT1	10:98757795-99052413	0.0545305	0.0232603	1.42621	0.0263985
ENSG00000236662	RP11-108L7.4	10:102740264-102745371	0.0701329	0	2.83214	0.0264557
ENSG00000214870	AC004540.5	7:26438213-26538594	0.0684721	0.181706	-1.40375	0.0265457
ENSG00000164626	KCNK5	6:39156749-39197226	0.14226	0.0747288	1.04248	0.0265519
ENSG00000197465	GYPE	4:144792020-144826716	0.106952	0.244142	-1.12578	0.0265697
ENSG00000152578	GRIA4	11:105480721-105852819	0.00714922	0.0450134	-2.12914	0.0266232
ENSG00000177770	CDKN2AIPNLP1	1:226680889-226681190	0	0.0818463	-2.64201	0.0266855
ENSG00000261335	RP11-318A15.2	17:74668024-74669740	0.0427197	0.0122818	1.7951	0.0266914
ENSG00000233040	FAM204BP	1:197715881-197716581	0.074271	0.0189587	1.77366	0.0267625
ENSG00000254127	IGLCOR22-1	22:32595906-32596221	0.142558	0.02403	2.32119	0.0267947
ENSG00000267353	CTD-2162K18.3	19:37264614-37266810	0.00117865	0.0151816	-2.425	0.0268437
ENSG00000135547	HEY2	6:126068810-126082415	0.00487107	0.022657	-1.85939	0.0268468
ENSG00000269806	CTD-3001H11.1	19:48118956-48129652	0.0809191	0.270572	-1.65342	0.0268504
ENSG00000241755	IGKV1-9	2:89309479-89310012	3.04136	7.53129	-1.36869	0.0268826
ENSG00000147799	ARHGAP39	8:145754563-145911194	0.108714	0.0618394	0.883797	0.0268875
ENSG00000167210	LOXHD1	18:44056935-44236996	2.82579	1.73299	0.636302	0.0269131
ENSG00000172247	C1QTNF4	11:47611216-47616211	0.148825	0.405479	-1.29148	0.0269157
ENSG00000182272	B4GALNT4	11:369796-382116	1.72064	0.775509	1.30571	0.0269783
ENSG00000272098	AC092299.8	19:197075-199431	5.02313	3.65419	0.596693	0.0269993
ENSG00000259225	RP11-1008C21.1	15:38276967-38354541	0.31968	0.109037	1.7113	0.0270238
ENSG00000185710	RP11-645C24.2	16:21890659-21930477	0.511164	0.256097	1.05341	0.0270269
ENSG00000249068	CTC-287O8.1	5:109175829-109176393	0.128326	0.0198612	2.32507	0.0270787
ENSG00000047648	ARHGAP6	X:11136239-11683821	0.530165	0.809029	-0.582667	0.0271199
ENSG00000229870	RP11-507K13.6	10:51023142-51023608	0.152452	0.381755	-1.16373	0.0271642
ENSG00000238152	OR7E140P	12:8567376-8568401	0.943828	0.670979	0.557148	0.0272485
ENSG00000137270	GCM1	6:52991762-53013627	0.502879	0.334182	0.761084	0.0272921
ENSG00000229195	AC009495.4	2:166651367-166702601	0.243343	0.055417	1.96002	0.0272973
ENSG00000186152	LILRP1	19:55208383-55212683	4.66642	6.54919	-0.55454	0.0273293
ENSG00000212485	RNU6-1197P	8:74991772-74991878	0.638958	0.0987757	2.45069	0.0273407
ENSG00000233647	RP11-8J9.1	1:47131582-47132047	0.222498	0.0730903	1.58878	0.0273611
ENSG00000226734	SNRPGP12	10:111898972-111899184	0.290769	0.0484301	2.7895	0.0273662
ENSG00000234350	AC007405.4	2:171579719-171627276	0.0211473	0.00178704	2.64615	0.0273785
ENSG00000224614	TNK2-AS1	3:195634947-195638128	1.52184	1.23366	0.458742	0.0273929
ENSG00000230280	HNRNPA1P59	1:202880940-202881857	0.57334	0.358023	0.830457	0.0274915
ENSG00000255624	RP11-564D11.3	10:124639246-124658230	0.847164	1.3787	-0.624947	0.0274956
ENSG00000127083	OMD	9:95176527-95186743	0.011548	0	3.09173	0.0275067
ENSG00000264773	MIR4420	1:31212003-31212079	25.5811	18.5116	0.52736	0.0276052
ENSG00000250106	ANKRD33B-AS1	5:10627372-10628337	0.0468517	0	2.80164	0.0277011
ENSG00000122497	NBPF14	1:148003642-148025863	52.4109	40.8259	0.395844	0.0278029
ENSG00000204745	AC083899.3	2:87352513-87423770	0.570634	0.303518	0.919267	0.0278677
ENSG00000186281	GPAT2	2:96687694-96705199	0.555548	1.04844	-1.03247	0.0279561
ENSG00000223393	RP5-858B6.3	1:231010592-231014761	0	0.0330509	-2.87178	0.0280665
ENSG00000272444	RP11-1017G21.6	14:102418753-102419400	0.162289	0.0425191	1.91294	0.0281113
ENSG00000267091	CTBP2P7	19:36987818-36989061	0.0289647	0	3.52423	0.0281185
ENSG00000147896	IFNK	9:27524312-27526496	0.110024	0.0360596	1.50735	0.0282931
ENSG00000196476	C20orf96	20:251504-271390	1.61487	2.32365	-0.519946	0.0283293
ENSG00000251666	ZNF346-IT1	5:176478715-176479964	0.420313	0.718019	-0.732338	0.0283909
ENSG00000224513	AC109309.4	11:3247291-3254068	0.0192659	0.195986	-2.9172	0.0284084
ENSG00000120329	SLC25A2	5:140682196-140683612	0.0561781	0.0150387	2.01503	0.0285028
ENSG00000271911	RP11-532F6.5	6:761675-780648	0.0143999	0	2.97841	0.0286017
ENSG00000239096	snoU13	3:179332563-179332666	0.766284	0.210258	1.75875	0.0286804
ENSG00000230489	VAV3-AS1	1:108507065-108537229	0.196783	0.0606992	2.04488	0.0287433
ENSG00000176076	KCNE1L	X:108866929-108868393	0.226002	0.101484	1.26164	0.0288038
ENSG00000245293	RP11-286E11.1	4:108784635-108899955	0.087694	0.0277318	1.77928	0.0288503
ENSG00000196511	TPK1	7:144149034-144533488	4.78321	6.30654	-0.320779	0.0289008
ENSG00000112210	RAB23	6:57053607-57087078	0.0722346	0.148055	-0.915613	0.0290063
ENSG00000266904	LINC00663	19:19868175-19887232	0.911744	1.42565	-0.539548	0.0290423
ENSG00000264615	RN7SL592P	9:2228963-2229241	0.112374	0	3.05025	0.0290575
ENSG00000122386	ZNF205	16:3162561-3170518	0.84666	0.568566	0.653697	0.0291349
ENSG00000240766	PLCXD2-AS1	3:111395583-111396280	0.152611	0.0381737	2.37044	0.0292193
ENSG00000183087	GAS6	13:114523522-114567046	2.30669	3.17171	-0.40135	0.0292931
ENSG00000224846	RP1-90J20.8	6:2989960-2999368	0.292271	0.08081	1.81566	0.0293192
ENSG00000252421	RNU6-1069P	12:31955892-31956024	0.137858	0.535849	-1.71995	0.0293415
ENSG00000256917	RP11-81H14.4	12:68881467-68881643	0.179335	0	3.50751	0.0293563
ENSG00000249889	ALG1L11P	8:12036206-12040228	0.0208682	0.126078	-2.15091	0.0293903
ENSG00000184492	FOXD4L1	2:114256661-114258728	0.0509746	0.0165219	1.60056	0.0295151
ENSG00000263834	MIR4635	5:1063011-1063089	0.60142	2.22774	-1.58265	0.0295403
ENSG00000120549	KIAA1217	10:23983675-24836772	0.0208761	0.00529794	1.9039	0.0295683
ENSG00000117519	CNN3	1:95362507-95392834	0.370623	0.211322	0.972057	0.0295758
ENSG00000232852	CICP4	20:62921540-62924351	0.230306	0.0973111	1.12576	0.0295983
ENSG00000073734	ABCB11	2:169779448-169887832	0.0140181	0.0444437	-1.68334	0.0296098
ENSG00000228084	RP5-884G6.2	1:100433939-100435420	0.249183	0.089912	1.39369	0.0296229
ENSG00000226240	LINC00381	13:74993310-75009296	0.127253	0.0374756	1.61152	0.0296376
ENSG00000258922	CTD-2313J17.1	15:93349000-93351797	0.248378	0.57145	-1.34585	0.0296617
ENSG00000171819	ANGPTL7	1:11249398-11256038	0.0331124	0.0949288	-1.36478	0.0296652
ENSG00000188580	NKAIN2	6:124125286-125146803	0.00291649	0.034353	-2.62674	0.0296741
ENSG00000253293	HOXA10	7:27210210-27219880	0.139645	0.319546	-1.08752	0.0297958
ENSG00000237883	DGUOK-AS1	2:74174769-74208568	1.61129	2.42392	-0.54601	0.0298273
ENSG00000272821	CTA-384D8.36	22:50962355-50963209	22.6559	17.9145	0.413386	0.0298789
ENSG00000253175	RP11-267M23.6	8:95577264-95577943	0.0607794	0.270777	-1.95143	0.029927
ENSG00000106006	HOXA6	7:27185015-27190222	0.00627938	0.0605057	-2.3635	0.0299492
ENSG00000250033	SLC7A11-AS1	4:138978618-139099331	0.0232682	0.0809439	-1.6973	0.0299605
ENSG00000263786	RP11-649A18.4	17:73141356-73142641	0.682722	1.09931	-0.701275	0.0299923
ENSG00000270553	RP11-15E18.5	17:58590551-58590911	0	0.0794384	-3.06989	0.0300125
ENSG00000237548	TTLL11-IT1	9:124646915-124725998	0.0291357	0	3.32851	0.0300398
ENSG00000227660	RP11-162J8.2	6:149276764-149285820	0.0526762	0	3.9708	0.0301271
ENSG00000162438	CTRC	1:15764935-15775737	0.37497	0.636819	-0.69803	0.0303194
ENSG00000265650	AC012627.1	19:21238809-21238886	0.113322	0.61436	-1.94544	0.0303296
ENSG00000259845	HERC2P10	15:31107474-31136356	0.0542723	0.0173127	1.57309	0.0303562
ENSG00000259353	RP11-30K9.5	15:59149030-59157262	0	0.0904099	-3.34788	0.0303605
ENSG00000184220	CMSS1	3:99536678-99897447	2.30664	3.05651	-0.402173	0.030375
ENSG00000224699	LAMTOR5-AS1	1:110925441-110974982	0.497725	0.27076	0.874459	0.0303794
ENSG00000224545	AC008264.4	7:131204896-131205262	0.074468	0	3.02188	0.0304075
ENSG00000258810	RP11-219E7.1	14:21252047-21252452	2.64546	4.28242	-0.614799	0.0304605
ENSG00000202379	SNORA70	3:108293412-108293545	0.0407458	0.305847	-2.1826	0.0304697
ENSG00000180437	OR6K4P	1:158693903-158694902	0.00364946	0.055581	-2.92819	0.0306573
ENSG00000266127	RP11-474N24.2	18:9785105-9787802	0.155121	0.0535012	1.51262	0.0306909
ENSG00000243382	ATP5A1P10	9:66058843-66060121	0.0330439	0.00283075	2.64523	0.0307087
ENSG00000137558	PI15	8:75736772-75767264	0.0162092	0	3.80614	0.0307461
ENSG00000227523	RPS20P15	3:27503997-27504307	0.174616	0.0365466	2.43853	0.030783
ENSG00000107623	GDF10	10:48425815-48438976	0.00965371	0.0280756	-1.34295	0.0309352
ENSG00000229992	HMGB3P9	1:93112605-93113187	0.0208992	0.0860049	-1.66644	0.03094
ENSG00000224515	RP11-5K23.5	1:161526080-161526868	0.554562	0.199239	1.60911	0.0309791
ENSG00000133315	MACROD1	11:63766030-63933578	5.29773	4.15884	0.506935	0.0309874
ENSG00000259236	CTD-2611K5.5	15:102311961-102322192	0.139133	0.0749893	1.03059	0.0310736
ENSG00000256628	ZBTB11-AS1	3:101395274-101398061	0.52882	0.368208	0.58074	0.0311346
ENSG00000259544	RP11-158M2.2	15:86269346-86270458	0.328045	0.14608	1.22978	0.0311703
ENSG00000258831	RP11-76E17.4	15:94425311-94429972	1.30839	0.741803	0.907916	0.0312405
ENSG00000221781	AL359815.1	1:21918904-21919041	0.588358	0.158254	2.0645	0.0312961
ENSG00000159247	TUBBP5	9:141044565-141071821	0.56555	0.289439	0.927396	0.0313167
ENSG00000111664	GNB3	12:6949118-6956557	0.309018	0.187677	0.844118	0.0313214
ENSG00000134376	CRB1	1:197170592-197447585	0.0122251	0.03877	-1.61267	0.0314479
ENSG00000238300	SNORD121B	9:33934294-33934374	0.0699259	0.478381	-2.00096	0.0315106
ENSG00000101638	ST8SIA5	18:44259081-44339220	0.00702706	0.0611624	-2.59977	0.0315154
ENSG00000227295	ELL2P1	1:158145640-158147545	0.139579	0.0626639	1.31324	0.0315468
ENSG00000102837	OLFM4	13:53602894-53626192	1.79414	0.804007	1.34527	0.0315468
ENSG00000164687	FABP5	8:82192598-82197012	1.73822	2.5125	-0.509847	0.0317219
ENSG00000234937	RP11-101O6.2	1:155815158-155816415	0.0730171	0.175571	-1.23685	0.0318102
ENSG00000176697	BDNF	11:27676440-27743605	0.00411968	0.0186921	-1.9385	0.0318252
ENSG00000259144	RANBP20P	14:21188901-21191286	0.123498	0.0492503	1.27224	0.0318527
ENSG00000267393	RP11-691H4.3	18:13362202-13366242	0.0522431	0	2.99053	0.0319112
ENSG00000237888	AC087650.1	17:41553566-41554033	0.168432	0.00827202	3.35671	0.0319275
ENSG00000166676	TVP23A	16:10854776-10912651	0.607976	0.443066	0.505411	0.0319359
ENSG00000178821	TMEM52	1:1849029-1850712	0.00913737	0.0834189	-2.50506	0.0319926
ENSG00000254873	RP11-770J1.5	11:118267810-118272610	0.208775	0.124582	0.874544	0.0320336
ENSG00000272940	CTA-384D8.33	22:51035581-51036028	0.107082	0.0233565	2.11933	0.0321096
ENSG00000251408	RP11-586D19.2	4:6204055-6208376	0.0131322	0.00159971	2.46728	0.0321225
ENSG00000203403	AC020907.2	19:35628549-35630484	0.0821759	0.0302423	1.48709	0.0322585
ENSG00000207390	Y_RNA	17:4096063-4096160	0.951126	0.336895	1.54098	0.0323245
ENSG00000229046	HMGN1P2	21:33078868-33079177	0.431886	0.102632	1.87209	0.0324144
ENSG00000258053	CTD-2021H9.3	12:71441182-71512027	0.0588782	0	3.07812	0.0324439
ENSG00000196796	CTB-134H23.2	16:29049923-29064047	0.471833	0.165876	1.28237	0.032464
ENSG00000180481	GLIPR1L2	12:75784850-75826468	0.165823	0.0872011	1.15405	0.0324817
ENSG00000227344	HAUS6P1	7:53255081-53256631	0.0415195	0.0952319	-1.19952	0.0325531
ENSG00000248208	RP11-153M7.1	4:154579724-154580805	0.129149	0.0420622	1.47864	0.0326539
ENSG00000152433	ZNF547	19:57874845-57890933	0.105661	0.223227	-1.06291	0.0326738
ENSG00000270995	RP11-29B11.5	9:102882717-102883182	0.0874565	0	3.73796	0.03276
ENSG00000225393	RP11-218L14.4	X:154697947-154716707	0.820088	0.236286	2.05498	0.032763
ENSG00000258572	RP11-1070N10.3	14:95982473-95984248	0.223425	0.420546	-0.886325	0.032844
ENSG00000211974	IGHV2-70	14:107178820-107179338	1.02301	1.93384	-0.868353	0.0328622
ENSG00000250068	RP11-576C12.1	9:115344059-115344870	0.219029	0.0433355	2.22865	0.0329116
ENSG00000173262	SLC2A14	12:7965108-8043744	3.40945	1.25788	1.42205	0.0330037
ENSG00000261925	RP11-388M20.9	16:31237281-31238481	0.0410365	0.00475629	2.30084	0.0330811
ENSG00000163631	ALB	4:74262831-74287129	0.0152132	0.0733904	-1.9971	0.0331247
ENSG00000211810	TRAV29DV5	14:22631134-22631766	2.46074	3.82302	-0.558101	0.0331533
ENSG00000204959	ARHGEF34P	7:143969538-143991256	0.306721	0.221434	0.553427	0.0331622
ENSG00000224993	RPL29P12	5:43666867-43667334	0.206386	0.0945287	1.22925	0.0332729
ENSG00000273174	RP11-434H6.6	3:128842282-128842846	3.18038	2.21535	0.606884	0.0332859
ENSG00000267651	RP11-95O2.1	18:34814082-34816205	0.067131	0.0256753	1.44271	0.0333098
ENSG00000224302	RP11-302K17.3	10:103845233-103845487	0.302797	0.0850106	2.16579	0.0334472
ENSG00000153823	PID1	2:229715242-230136001	5.33097	7.36833	-0.524002	0.0334892
ENSG00000177359	RP11-551L14.1	12:31264586-31359088	0.202673	0.0833015	1.54162	0.0334939
ENSG00000176428	VPS37D	7:73082155-73086442	0.166272	0.0700385	1.31944	0.0335202
ENSG00000131969	ABHD12B	14:51338878-51371688	2.81557	1.78834	0.616957	0.0336977
ENSG00000251847	snoZ13_snr52	9:120493653-120493749	0.184531	0.602716	-1.46435	0.0337894
ENSG00000103037	SETD6	16:58549383-58554431	4.51035	6.11759	-0.36881	0.0338746
ENSG00000234629	WDR82P1	3:94655930-94656868	0.0826707	0.223341	-1.27078	0.0339048
ENSG00000136158	SPRY2	13:80910111-80915086	0.455562	0.317945	0.595441	0.0339108
ENSG00000198099	ADH4	4:100044808-100078949	0.03006	0	3.54022	0.0339285
ENSG00000124529	HIST1H4B	6:26027124-26027480	0	0.111447	-3.51638	0.0339382
ENSG00000231130	HLA-T	6:29864431-29865563	0.15106	0.0334716	2.05378	0.0339492
ENSG00000199023	MIR339	7:1062569-1062662	0.17375	0.834805	-2.01045	0.034043
ENSG00000121769	FABP3	1:31838472-31849697	0.509181	0.279868	1.01728	0.0340709
ENSG00000250535	STK19P	6:31981047-31981564	1.2729	0.345007	1.78546	0.0340962
ENSG00000197576	HOXA4	7:27168126-27170418	0.00814571	0.0495881	-2.17543	0.0341165
ENSG00000221819	C16orf3	16:90095316-90096309	0.066851	0.168561	-1.19979	0.0341638
ENSG00000109743	BST1	4:15704573-15739936	65.0013	50.4002	0.370755	0.0342392
ENSG00000260271	RP1-45N11.1	6:91054938-91072351	0.0334038	0.00728153	1.96066	0.0343291
ENSG00000221319	AL441988.1	20:29637162-29637300	0.183429	0.7021	-1.69133	0.0343673
ENSG00000232729	AC083884.8	7:74103273-74143339	0.463249	0.302653	0.701857	0.0343797
ENSG00000232862	RP4-665N4.4	1:36545667-36547923	0.0595897	0.00624727	2.49513	0.0343913
ENSG00000173369	C1QB	1:22979255-22988031	0.788307	1.43338	-0.737998	0.0345374
ENSG00000226648	RP1-1J6.2	20:39726969-39766643	0.396325	0.270408	0.633947	0.0345497
ENSG00000273123	RP11-9N20.3	3:123434698-123435246	0.00471675	0.0658674	-2.53516	0.034627
ENSG00000173040	EVC2	4:5544499-5711275	0.127871	0.218539	-0.788881	0.034691
ENSG00000213149	CNN2P9	6:111179442-111180350	1.4103	0.985494	0.587418	0.0347648
ENSG00000227449	RP11-111F5.5	9:46687462-46746500	0.0757557	0.0197383	1.76088	0.0347915
ENSG00000248408	RP11-452C8.1	4:80584915-80617991	0	0.0389025	-2.97528	0.0348528
ENSG00000176134	AL445665.1	9:69650263-69660358	0.0452898	0	4.24825	0.0348596
ENSG00000226457	RP11-430L17.1	1:16695645-16696025	0.181154	0.442595	-1.25547	0.0349124
ENSG00000257743	RP11-1220K2.2	7:141811549-141922124	2.07731	1.43605	0.572143	0.034974
ENSG00000211720	TRBV11-1	7:142223820-142224284	3.21946	1.16006	1.43049	0.0349854
ENSG00000079215	SLC1A3	5:36606457-36688436	0.417685	0.206126	1.03643	0.0350048
ENSG00000228434	AC004951.6	7:44043645-44047465	0.435595	0.628992	-0.552273	0.0350251
ENSG00000186310	NAP1L3	X:92925929-92928567	0.433879	0.705324	-0.632229	0.0350301
ENSG00000068971	PPP2R5B	11:64685025-64701945	24.3273	21.5474	0.344597	0.0350476
ENSG00000138801	PAPSS1	4:108511433-108641608	33.761	49.6269	-0.511038	0.0350526
ENSG00000178081	ULK4P3	15:30395923-30423960	0.0207017	0.116005	-2.28091	0.0351627
ENSG00000256116	RP11-783K16.14	11:63996686-64001824	0.116089	0.261578	-1.04304	0.0352096
ENSG00000224050	RP1-90G24.6	22:32669407-32673173	0.134494	0.0247183	2.22041	0.0352522
ENSG00000037897	METTL1	12:58162254-58166576	1.06266	1.65709	-0.568551	0.0353392
ENSG00000207523	SNORA66	1:93306276-93306408	2.45269	4.2457	-0.782034	0.0353741
ENSG00000240240	RP11-146D12.2	9:42409989-42474239	0.00251408	0.0443434	-2.8312	0.0354022
ENSG00000137077	CCL21	9:34709002-34710121	0.0458836	0	3.10411	0.0354647
ENSG00000254205	RP11-92K15.1	8:81035087-81039905	0.00941012	0.140912	-2.77845	0.035502
ENSG00000223823	RP11-465B22.5	1:1072397-1079436	0.012428	0.0712929	-2.10723	0.0355097
ENSG00000248980	RP11-87F15.2	4:177229419-177241609	0.031013	0.152711	-2.11205	0.0355936
ENSG00000010932	FMO1	1:171217638-171255117	0.00657755	0.0371314	-1.9811	0.0356041
ENSG00000263503	RP11-707O23.5	17:43678235-43679706	0.0328293	0.00256286	2.60955	0.0356382
ENSG00000102554	KLF5	13:73629114-73651676	4.93197	3.77769	0.453194	0.0356636
ENSG00000232131	NCOA7-AS1	6:126119002-126140004	0.0207865	0.156736	-2.28399	0.0356921
ENSG00000227187	RP11-6C10.1	2:175898506-175898920	0.102564	0.00659718	2.84721	0.0357337
ENSG00000211459	MT-RNR1	MT:648-1601	2378.4	3414.26	-0.372614	0.0357671
ENSG00000270109	RP11-393M11.2	4:57330324-57330745	0.0297956	0.150332	-1.84073	0.0358185
ENSG00000233932	CTXN2	15:48483736-48495953	0.0188254	0.12099	-2.38345	0.0359334
ENSG00000233723	LINC01122	2:58654934-59290901	0.00206499	0.02969	-2.55375	0.0359452
ENSG00000070614	NDST1	5:149865381-149937773	33.2458	26.9972	0.421135	0.0359587
ENSG00000253398	RP11-775B15.2	8:120432150-120474590	0.106757	0	3.22492	0.035965
ENSG00000258978	HIF1AP1	14:75583129-75583303	0.0493885	0.308303	-2.01506	0.0360597
ENSG00000227001	NBPF2P	1:21751118-21754460	0.720325	0.36317	1.0073	0.0361218
ENSG00000254254	RP11-17A4.2	8:57358366-57464626	0.0769229	0.0221254	1.63435	0.0361584
ENSG00000137809	ITGA11	15:68594050-68724501	0.0342203	0.00943211	2.30668	0.0361766
ENSG00000235861	AC005237.2	2:242058140-242058358	0.0141323	0.241314	-2.91076	0.0362224
ENSG00000086289	EPDR1	7:37723446-37991543	0.250656	0.444005	-0.808004	0.0362469
ENSG00000228243	RP11-436G20.1	9:45949232-45949823	0.173868	0.0404379	1.90025	0.0363557
ENSG00000264009	AP001631.1	21:44547630-44547729	0.0538306	0.343174	-2.04128	0.0363618
ENSG00000260166	RP11-863P13.6	16:88120993-88121538	0.669144	0.338408	1.11455	0.0364089
ENSG00000255920	CCND2-AS2	12:4361901-4384231	0.126714	0.0366559	1.79656	0.0364992
ENSG00000164850	GPER1	7:1121844-1133451	0.62884	0.410385	0.727476	0.0365058
ENSG00000173699	SPATA3	2:231860836-231889770	0	0.0496351	-3.22529	0.0366501
ENSG00000188738	FSIP2	2:186603355-186698017	0.0441974	0.0244685	0.992706	0.0368174
ENSG00000249240	AC069368.3	15:65134082-65223118	0.010314	0.0678168	-2.26693	0.0368489
ENSG00000138336	TET1	10:70320413-70454239	0.0993455	0.146006	-0.506665	0.0368559
ENSG00000266668	MIR5692C2	7:97593717-97593793	2.0516	0.812739	1.3608	0.036894
ENSG00000168671	UGT3A2	5:36035119-36071460	0.0288292	0.00464414	2.17913	0.0369078
ENSG00000141448	GATA6	18:19749404-19782491	0.0431891	0.110685	-1.29131	0.036932
ENSG00000215902	AL353354.1	1:28527013-28527152	1.40551	0.32695	1.94053	0.0369397
ENSG00000271214	RP11-9M16.3	9:117253844-117254021	0.337452	0.0646918	2.07684	0.0370008
ENSG00000214389	RPS3AP26	7:98015113-98015896	7.82433	10.7635	-0.364145	0.0370025
ENSG00000227055	AC009961.5	2:160668745-160670520	0.446354	0.991158	-1.0987	0.037071
ENSG00000272579	RP11-101E13.5	1:193059996-193060686	2.82504	3.80738	-0.360091	0.0371092
ENSG00000259316	CTD-2116N17.1	15:64472547-64665980	0.0149077	0.0440104	-1.32968	0.0371305
ENSG00000230537	RP11-305L7.1	9:93867239-93869586	2.12928	1.1701	0.941173	0.0371632
ENSG00000125319	C17orf53	17:42219274-42239844	0.192384	0.117841	0.752823	0.0372612
ENSG00000206892	RNU6-42P	3:196511851-196511957	0.0510274	0.405483	-2.1738	0.0372698
ENSG00000196408	NOXO1	16:2028918-2034193	0.00741554	0.043607	-2.02171	0.0374087
ENSG00000169208	OR10G3	14:22037934-22038875	0.0389016	0	3.56002	0.0375425
ENSG00000185842	DNAH14	1:225083964-225586996	0.276924	0.183432	0.682227	0.0376658
ENSG00000204219	TCEA3	1:23707554-23751233	2.83923	4.11337	-0.485408	0.0377003
ENSG00000163221	S100A12	1:153346184-153348125	371.593	255.794	0.49756	0.0377237
ENSG00000229683	ASNSP5	1:142799587-142799739	0.307709	0.0742944	1.97902	0.0377687
ENSG00000185988	PLK5	19:1524073-1535455	0.0290069	0.00287205	2.89404	0.0377776
ENSG00000251279	CTC-436P18.1	5:60457897-60527867	0.0144155	0.0670874	-1.7614	0.037843
ENSG00000167088	SNRPD1	18:19192228-19210417	7.64088	9.63347	-0.33033	0.0378584
ENSG00000231389	HLA-DPA1	6:33032346-33048552	114.753	148.096	-0.300289	0.0378656
ENSG00000211630	IGKV1D-13	2:90192768-90193424	0.443846	1.04105	-1.13054	0.0378692
ENSG00000119547	ONECUT2	18:55102917-55158529	0	0.00793669	-3.81573	0.0378695
ENSG00000196169	KIF19	17:72322349-72351959	1.9701	1.14764	0.879995	0.0379018
ENSG00000242651	RN7SL862P	18:9830329-9830624	0.61164	0.26726	1.28431	0.0379134
ENSG00000231827	RP11-216N14.5	1:153767649-153774567	0.0481047	0.120075	-1.20607	0.037921
ENSG00000166669	ATF7IP2	16:10420291-10577495	6.30723	8.41121	-0.302037	0.0379724
ENSG00000231149	RP11-10J18.3	9:127277217-127278335	0	0.100842	-2.97683	0.0380172
ENSG00000130489	SCO2	22:50961997-50964868	24.226	20.0618	0.36269	0.0381148
ENSG00000242894	RN7SL634P	14:104479979-104480268	0.00989805	0.126295	-2.49939	0.038213
ENSG00000132855	ANGPTL3	1:63063158-63071830	0.00699706	0.0370451	-2.03148	0.0382412
ENSG00000261707	RP11-264M12.2	16:77775365-77776897	0.167862	0.0591045	1.64818	0.0382847
ENSG00000221520	MIR1285-1	7:91833329-91833412	2.93946	1.59377	0.935403	0.0383155
ENSG00000254858	MPV17L2	19:18303992-18307758	3.74863	2.7762	0.496184	0.0383368
ENSG00000270154	RP11-419I17.1	8:12333971-12334631	0.0127669	0.0861214	-2.18005	0.0384178
ENSG00000120279	MYCT1	6:153019030-153045702	0.270364	0.174346	0.760732	0.0384188
ENSG00000219294	PIP5K1P1	6:7986730-7988425	0.024486	0.00230112	2.53448	0.0384736
ENSG00000263941	RN7SL32P	2:234113845-234114121	2.76618	1.76909	0.636896	0.0385395
ENSG00000256968	SNRPEP2	9:6748703-6748981	0.0404	0.186643	-1.71793	0.0385395
ENSG00000167291	TBC1D16	17:77906142-78009647	1.09854	0.787423	0.589749	0.0385407
ENSG00000226158	CLCP2	13:115072121-115072541	0.0808042	0	3.47041	0.0386012
ENSG00000211619	IGKV2-40	2:89629873-89630186	0.0834142	0	2.85	0.0386443
ENSG00000205571	SMN2	5:69345350-69374349	3.6738	2.53988	0.717772	0.0386519
ENSG00000241661	PPP1R2P6	7:139992552-139993139	0.0711116	0.00625263	2.73395	0.0386866
ENSG00000188368	PRR19	19:42806250-42814973	0.010861	0.0526093	-2.02925	0.0387101
ENSG00000237506	RPSAP15	X:86958277-86959307	6.37436	14.3557	-1.11608	0.0387968
ENSG00000272097	RP11-421M1.8	6:10743557-10747896	0.0685561	0.235379	-1.62368	0.0388643
ENSG00000266730	RN7SL773P	3:195647715-195648000	0.134822	0.0199731	1.96264	0.03889
ENSG00000262140	RP11-417N10.3	16:71867690-71869835	0.0929588	0.0286223	1.84273	0.03896
ENSG00000271161	RP11-708J19.2	3:47541331-47541897	0.716605	0.337595	1.23227	0.0391085
ENSG00000254101	RP11-30J20.1	8:137543041-137997178	0	0.0513442	-2.94891	0.0391214
ENSG00000260167	RP11-146F11.5	16:30597228-30619914	0.278528	0.114294	1.31434	0.0391281
ENSG00000241420	RN7SL505P	7:33085412-33085702	0.145566	0.0359002	1.74209	0.0393954
ENSG00000238072	RP11-305M3.2	7:129049954-129050211	7.61689	10.4874	-0.41344	0.0394083
ENSG00000261360	CTD-2165H16.4	5:14661917-14664713	0.123773	0.0534478	1.45304	0.0394174
ENSG00000235597	LINC01102	2:105049725-105137290	0.0173878	0	3.65946	0.0394208
ENSG00000234689	LINC00444	13:48479464-48481492	0.0781196	0.386735	-2.18216	0.039444
ENSG00000228653	HNRNPCP7	7:63961203-63962107	0.258455	0.131257	0.969539	0.0395204
ENSG00000126952	NXF5	X:101087085-101112549	0.0312241	0.00372094	2.51199	0.0395437
ENSG00000184194	GPR173	X:53078273-53109797	0.0428611	0.0167133	1.39647	0.0395524
ENSG00000133121	STARD13	13:33677272-33924767	0.048848	0.0996502	-1.01849	0.0395565
ENSG00000159712	ANKRD18CP	9:99918852-99983517	0.0616872	0.0286241	1.13621	0.0396079
ENSG00000273448	RP11-166O4.6	7:66798034-66799370	0.475589	0.775932	-0.598889	0.0396738
ENSG00000122035	RASL11A	13:27844464-27847827	1.44665	1.02647	0.555443	0.039954
ENSG00000257809	RP11-603J24.14	12:56544580-56552004	0.104338	0.012213	2.51514	0.040063
ENSG00000210082	MT-RNR2	MT:1671-3229	4693.74	6439.91	-0.337137	0.0400691
ENSG00000100577	GSTZ1	14:77787227-77797940	2.72821	2.22149	0.421724	0.0400876
ENSG00000256092	hsa-mir-8072	12:123848415-123850660	0.691748	1.03607	-0.564778	0.0401349
ENSG00000231705	RP11-432J24.2	10:134232587-134234457	0.287774	0.0897456	1.55133	0.0402073
ENSG00000260418	RP3-406A7.7	6:136656852-136657225	0.062074	0	2.96012	0.040276
ENSG00000257264	MIR3179-1	16:14995356-14996031	0.164356	0.0168799	3.20342	0.0403114
ENSG00000188460	ACTBP11	1:224051428-224052553	1.13415	0.797598	0.809875	0.0403237
ENSG00000236653	AC005235.1	2:199164087-199239821	0.00857896	0.054315	-2.21978	0.0403246
ENSG00000226088	RP11-180O5.2	1:70825245-70826120	0.0391537	0.141015	-1.59829	0.0403514
ENSG00000185633	NDUFA4L2	12:57628686-57634498	0.0435695	0.126482	-1.52206	0.0403677
ENSG00000228013	RP11-350G8.5	1:154374804-154379040	0.195395	0.112	0.889643	0.0405534
ENSG00000272334	RP11-129K12.1	3:37014608-37015163	0.468835	0.215852	1.11636	0.0405663
ENSG00000246898	LINC00920	16:66442427-66446038	0.381526	0.618408	-0.633282	0.0406049
ENSG00000136379	ABHD17C	15:80972025-81047962	1.40057	1.9572	-0.473686	0.0407485
ENSG00000259755	RP11-505E24.2	15:101590937-101626271	0.0974626	0.22171	-1.10788	0.040759
ENSG00000163106	HPGDS	4:95219686-95264027	0.119645	0.253389	-1.13208	0.0408477
ENSG00000273301	RP11-314B1.2	2:226563230-226568370	0.00658914	0.000753026	2.42326	0.0408634
ENSG00000109255	NMU	4:56461396-56502865	0.0639399	0.00466951	2.51557	0.040918
ENSG00000221971	TTC4P1	7:46039220-46040377	0.0271189	0.0978652	-1.58652	0.0409183
ENSG00000224818	RP11-134G8.8	1:201433511-201434274	0.0200985	0.0842439	-1.84227	0.0409475
ENSG00000203827	NBPF16	1:148739443-148758311	0.920273	0.701725	0.436495	0.0409685
ENSG00000143977	SNRPG	2:70508494-70520903	14.7234	19.7142	-0.372341	0.0409708
ENSG00000151276	MAGI1	3:65339200-66024509	0.0253996	0.00405424	2.17824	0.0409889
ENSG00000240057	RP11-572M11.4	3:112738379-112902148	0.081113	0.21121	-1.25425	0.041012
ENSG00000142677	IL22RA1	1:24446261-24469611	0.0207117	0.00293548	2.19113	0.0410808
ENSG00000228380	AC016697.2	2:209134067-209134681	0.00887794	0.0715622	-2.1145	0.0412191
ENSG00000233311	AC009960.3	2:203483908-203484619	0.0354701	0	2.90781	0.041276
ENSG00000225031	EIF4BP7	X:110862905-110864717	1.42059	1.87867	-0.376342	0.0413336
ENSG00000173372	C1QA	1:22962999-22966101	2.34827	3.59703	-0.500102	0.0413726
ENSG00000186628	FSD2	15:83424114-83474822	0.0451984	0.0211398	1.23856	0.0414461
ENSG00000266960	FAM106DP	17:58250683-58251183	0.0775248	0.00546473	2.49768	0.0415352
ENSG00000233038	AC011899.9	7:157647221-157658784	4.29389	3.26435	0.475072	0.0417057
ENSG00000244041	LINC01011	6:2988201-2991407	1.01128	1.51309	-0.461436	0.0420773
ENSG00000235049	LINC00940	12:2038368-2045740	0.00110191	0.0153849	-2.42325	0.0420926
ENSG00000165259	HDX	X:83572882-83757487	0.254093	0.167576	0.638402	0.0421521
ENSG00000131831	RAI2	X:17818169-17879457	0.207099	0.0962846	1.21361	0.0421568
ENSG00000185933	CALHM1	10:105213144-105218645	0.0578094	0.0218996	1.48106	0.0421617
ENSG00000219361	RP11-250B2.2	6:81179788-81180145	0.0954209	0	3.57624	0.0422448
ENSG00000235698	PA2G4P2	20:12360704-12361903	0.0230897	0.0653064	-1.32463	0.0422983
ENSG00000165685	TMEM52B	12:10323141-10344400	0.0790524	0.0240708	1.56198	0.0423051
ENSG00000127588	GNG13	16:848041-850733	0.0389347	0.00391724	2.46948	0.0424258
ENSG00000229800	ATP8A2P2	13:33051411-33052978	0.0522487	0.135246	-1.45065	0.042472
ENSG00000223387	RP11-408H1.3	3:172278678-172313397	0.0750059	0.0253943	1.44429	0.0427271
ENSG00000146411	SLC2A12	6:134309835-134373774	0.00715538	0.000612764	2.38945	0.042745
ENSG00000168672	FAM84B	8:127564687-127570638	2.26443	2.96359	-0.324019	0.0428102
ENSG00000232466	RP11-337A23.5	9:26880176-26880547	0.177928	0.0381791	2.25232	0.042864
ENSG00000269194	AC006942.4	19:50312190-50312995	0.472602	0.289605	0.831017	0.0428862
ENSG00000254397	CTD-2371O3.2	11:9451903-9455033	0.177348	0.362351	-0.982794	0.0428879
ENSG00000125740	FOSB	19:45971253-45978437	17.7261	9.07982	0.773504	0.0429441
ENSG00000259421	CTA-150C2.20	22:39466419-39466676	0.269006	0.0834552	1.62291	0.0429621
ENSG00000149735	GPHA2	11:64701943-64703360	0.0159022	0.102736	-2.22332	0.0429743
ENSG00000166856	GPR182	12:57388230-57390468	0.0219656	0.0649605	-1.42373	0.0429884
ENSG00000254450	ALG9-IT1	11:111687938-111699936	0.0385182	0	3.21966	0.0430371
ENSG00000251381	LINC00958	11:12984057-13011095	0.0743092	0.00443491	2.95927	0.0430371
ENSG00000254985	RSF1-IT2	11:77428757-77429456	0.181905	0.420325	-1.14928	0.0430628
ENSG00000067113	PPAP2A	5:54720682-54830878	0.954868	1.47029	-0.518274	0.0431471
ENSG00000103067	ESRP2	16:68263014-68272005	0.44468	0.69416	-0.646217	0.0433368
ENSG00000124370	MCEE	2:71336814-71357369	4.22911	5.65607	-0.393903	0.0433837
ENSG00000262583	RP11-77K12.5	16:75533686-75550178	0.0472388	0.157604	-1.51611	0.0434531
ENSG00000250669	RP11-83M16.3	5:66985861-66986265	0	0.136168	-3.9863	0.0434851
ENSG00000171124	FUT3	19:5842899-5851485	0.017537	0	2.67029	0.0434964
ENSG00000248866	USP46-AS1	4:53525573-53527835	0.508001	0.326534	0.70403	0.0435197
ENSG00000266970	RP11-806H10.4	17:76356534-76369992	0.518383	0.984282	-0.874857	0.0435312
ENSG00000169224	GCSAML	1:247670360-247740992	1.14348	1.719	-0.519649	0.0435799
ENSG00000272440	RP11-379F4.6	3:158413156-158413370	0.0120442	0.160308	-2.38003	0.0435809
ENSG00000267981	AP003041.2	11:129936836-129944012	0.346545	0.140191	1.51476	0.043638
ENSG00000236542	MED28P7	20:25650493-25651022	0.0841035	0.0103314	2.88394	0.0436518
ENSG00000159339	PADI4	1:17634690-17690499	183.023	141.611	0.414182	0.0439617
ENSG00000115616	SLC9A2	2:103236166-103327777	0.0302906	0.00519368	2.43603	0.0440199
ENSG00000264461	RN7SL179P	12:98918254-98918535	0.231643	0.0739921	1.65067	0.0440516
ENSG00000269175	AC093157.1	1:101455761-101457653	0.0953418	0.0366174	1.3761	0.0441156
ENSG00000262678	RP5-1050D4.4	17:4889761-4890619	1.34062	0.935342	0.598365	0.0441167
ENSG00000227170	AF178030.2	8:116521829-116523552	0	0.0828099	-3.10397	0.0442117
ENSG00000227012	RP1-97J1.2	6:112221692-112223054	0	0.0337579	-2.81447	0.0443058
ENSG00000263232	ATP5A1P3	16:72038936-72040442	0	0.0172167	-2.81769	0.0443187
ENSG00000227268	KLLN	10:89618918-89623194	0.43279	0.28775	0.625222	0.0443235
ENSG00000143344	RGL1	1:183605220-183897665	0.456891	0.656036	-0.477179	0.0443248
ENSG00000259570	RP11-671M22.4	15:84949210-84950212	0.00880535	0.167204	-3.02145	0.0443951
ENSG00000261685	RP11-401P9.4	16:50679720-50683160	0.531601	0.356278	0.678015	0.044418
ENSG00000242085	RPS20P33	14:105840955-105841308	0.60504	0.277173	1.07979	0.0444928
ENSG00000249545	CTC-558O19.1	5:94314855-94316597	0.0948179	0.0125142	2.44741	0.0445488
ENSG00000123643	SLC36A1	5:150816607-150871942	30.8423	26.0479	0.288876	0.0445655
ENSG00000253574	RP11-284H18.1	8:140923482-140928864	0.0659419	0	2.78261	0.0445958
ENSG00000101197	BIRC7	20:61867235-61871859	0.0498672	0.144771	-1.46256	0.0446365
ENSG00000228291	RP11-445P17.6	10:5249132-5249705	0.0497663	0	2.92549	0.0446376
ENSG00000180574	EIF2S3L	12:10658201-10675734	0.991051	1.33632	-0.397706	0.0448177
ENSG00000240974	CTD-2024I7.1	5:140968502-140968709	0.342546	0.874172	-1.22925	0.0448289
ENSG00000179111	HES7	17:8023908-8027410	0.242174	0.10219	1.24503	0.0449167
ENSG00000149927	DOC2A	16:30016830-30034591	0.153281	0.0884984	0.984421	0.0450852
ENSG00000170967	DDI1	11:103907308-103909922	0.0139817	0.0415821	-1.47664	0.0451328
ENSG00000229019	RP11-88I18.3	9:71041759-71044285	0	0.0247219	-2.6131	0.0451809
ENSG00000244257	PKD1P1	16:16404198-16428047	0.247897	0.113637	1.13081	0.0453861
ENSG00000198366	HIST1H3A	6:26020718-26021186	0.313958	0.149022	1.19232	0.0454107
ENSG00000250510	GPR162	12:6930711-6939136	16.9621	12.7644	0.470317	0.0454885
ENSG00000234622	RP13-297E16.5	X:1886240-1887669	0.319719	0.109055	1.46963	0.0455558
ENSG00000163814	CDCP1	3:45123770-45187914	0.099116	0.183247	-0.866295	0.0456119
ENSG00000183762	KREMEN1	22:29469066-29564321	15.7106	10.4452	0.614445	0.0456976
ENSG00000196542	SPTSSB	3:161062580-161090668	0.257212	0.491318	-0.830481	0.0457071
ENSG00000134780	DAGLA	11:61447905-61514473	0.477015	0.665914	-0.485464	0.0458383
ENSG00000110931	CAMKK2	12:121675497-121736111	45.667	38.3053	0.281341	0.0460459
ENSG00000238462	snoU13	2:9672371-9672474	0.761959	0.177601	1.98413	0.046067
ENSG00000270137	CTC-137K3.1	8:133838424-133839148	0.170804	0.060311	1.53267	0.0460781
ENSG00000182196	ARL6IP4	12:123464607-123467456	1.50937	2.01809	-0.385482	0.0460926
ENSG00000199672	RNU4-21P	1:229670811-229670936	0.0699075	0.378608	-1.98536	0.0461146
ENSG00000219150	RP11-569A2.2	6:111027565-111028085	0.629392	0.172865	2.13542	0.0461272
ENSG00000172139	SLC9C1	3:111859734-112013105	0.0050895	0.0279245	-1.9771	0.0461867
ENSG00000256540	RP11-598F7.6	12:276022-291565	0.0763266	0.0159304	2.32904	0.0461957
ENSG00000243491	RP11-521D12.5	2:9897625-9910470	0.078402	0.0318613	1.29398	0.0462292
ENSG00000137463	MGARP	4:140187317-140201492	0.0121333	0.0511249	-1.7771	0.0462518
ENSG00000272871	RP11-408A13.4	9:14588795-14590063	0.378752	0.690734	-0.766849	0.0463026
ENSG00000054690	PLEKHH1	14:68000018-68056329	0.142874	0.085077	0.874295	0.0464076
ENSG00000223849	RP11-80I15.1	9:97885803-97886150	0.00993115	0.123817	-2.58145	0.0464703
ENSG00000139445	FOXN4	12:109715784-109747025	0.0132882	0	2.99493	0.0465583
ENSG00000188859	FAM78B	1:166026674-166136206	0.00585582	0.0228925	-1.89444	0.0466251
ENSG00000270006	RP11-178L8.7	16:87351115-87351643	0.184586	0.473768	-1.41101	0.0467033
ENSG00000234902	AC007879.2	2:208051441-208100790	0.47126	0.301882	0.757105	0.0467317
ENSG00000206669	Y_RNA	19:37349129-37349231	0.510459	0.135004	1.69833	0.0468242
ENSG00000214659	KRT8P26	11:65494410-65495685	0.530627	0.339159	0.669368	0.0468733
ENSG00000124116	WFDC3	20:44376583-44420571	0.185559	0.0821108	1.44154	0.0468979
ENSG00000225786	AL590639.1	1:10078085-10078592	0.155104	0	3.85812	0.0470934
ENSG00000207719	MIR623	13:100008385-100008482	1.70595	0.727022	1.18941	0.0472142
ENSG00000273013	CTD-2002J20.1	3:196201672-196202265	0.0259351	0.130731	-1.92963	0.047263
ENSG00000163810	TGM4	3:44916100-44956482	0.622299	0.399475	0.685791	0.0473169
ENSG00000162063	CCNF	16:2479395-2508855	0.647183	0.909127	-0.467746	0.0473858
ENSG00000252448	SNORA63	1:38349909-38349989	0.0689768	0.589284	-2.37415	0.047409
ENSG00000213303	CTC-398G3.2	19:11634251-11634646	0.150355	0.403153	-1.26273	0.0474461
ENSG00000271714	CTD-2377O17.1	5:74161718-74163679	0.00526826	0.0301938	-2.16871	0.0475746
ENSG00000138356	AOX1	2:201450591-201541787	0.0168605	0	3.01533	0.0475796
ENSG00000249574	AC226118.1	7:419325-422678	0.00144221	0.0174478	-2.42915	0.0476593
ENSG00000271153	ABC7-43041300I9.1	2:243160372-243160825	0.246881	0.546556	-1.11235	0.0476741
ENSG00000227879	PSPC1P1	13:19775777-19801572	0.0547525	0.0114188	1.92153	0.0476873
ENSG00000165458	INPPL1	11:71934745-71950149	105.845	96.5906	0.213925	0.0477048
ENSG00000221962	TMEM14E	3:152057484-152058779	0.134243	0.255925	-0.873092	0.0477078
ENSG00000248098	BCKDHA	19:41884215-41930910	0.334414	0.221162	0.672643	0.0477183
ENSG00000266296	ARIH2P1	18:26231696-26233172	0.0040723	0.0349299	-2.28754	0.0477194
ENSG00000236503	AC009784.4	7:135947306-135947765	0	0.0615295	-2.84441	0.0477599
ENSG00000243547	HNRNPKP4	3:96068398-96069783	2.70415	3.58268	-0.396407	0.0478119
ENSG00000211957	IGHV3-35	14:106845323-106845789	0.532936	0.210272	1.43687	0.0479256
ENSG00000132259	CNGA4	11:6255995-6265659	0.303735	0.186543	0.816184	0.0479505
ENSG00000203581	OR1F2P	16:3265562-3266546	0	0.0265076	-2.73473	0.0479641
ENSG00000265315	RN7SL199P	17:44614900-44615180	0.0204301	0.133941	-2.03402	0.0479809
ENSG00000241913	RP5-1073F15.1	17:57989558-57989727	0.0350906	0.279548	-2.38972	0.0479871
ENSG00000125245	GPR18	13:99906968-99913998	2.00169	2.86812	-0.48634	0.0481977
ENSG00000266455	RN7SL765P	19:36155398-36155724	0.0104749	0.125697	-2.62112	0.0482864
ENSG00000243038	RP11-58E21.1	14:50519575-50520287	0.0225043	0.136804	-2.10889	0.0482989
ENSG00000180697	C3orf22	3:126245842-126277808	0.0795223	0.0259509	1.63108	0.0484198
ENSG00000171903	CYP4F11	19:16023177-16045677	0	0.00864053	-2.7382	0.0484466
ENSG00000243398	RN7SL141P	3:171955116-171955384	0.137975	0.406942	-1.37233	0.0485111
ENSG00000181541	MAB21L2	4:151503077-151505843	0.0446353	0.0162634	1.55666	0.0486016
ENSG00000238349	snoU13	19:11549997-11550096	1.2699	0.522268	1.38615	0.0486943
ENSG00000259563	CTD-2329K10.1	15:44808848-44809681	0.39337	0.187926	1.1886	0.0487239
ENSG00000127318	IL22	12:68642022-68647387	0.0171079	0	2.57947	0.0487297
ENSG00000137693	YAP1	11:101981192-102104154	0.0216414	0.00399391	2.30864	0.0487918
ENSG00000271547	RP11-579D7.8	12:49194359-49194869	0.0663635	0	3.27845	0.0488171
ENSG00000228414	AC010733.4	2:61052267-61108449	0.0291363	0.00320401	2.5453	0.0488665
ENSG00000152580	IGSF10	3:151143172-151176497	0.0438901	0.0167128	1.44482	0.0488722
ENSG00000226803	RP11-203B9.4	6:56979692-57039034	0.677567	1.05319	-0.582644	0.0488802
ENSG00000165949	IFI27	14:94571182-94583033	7.14069	35.7814	-1.82214	0.0489018
ENSG00000230896	RP11-767N6.7	1:46160356-46162747	0.545668	0.951715	-0.780056	0.0489737
ENSG00000214491	SEC14L6	22:30918786-30942669	0.0158413	0	3.08511	0.0490287
ENSG00000201794	RN7SKP130	7:3038728-3039028	0.0561964	0.234578	-1.75159	0.0490829
ENSG00000200301	RNA5SP483	20:33783109-33783226	0.120862	0.624297	-1.95299	0.0491609
ENSG00000207457	RNU6-476P	22:42075715-42075821	3.37831	2.07565	0.828329	0.0491976
ENSG00000270706	CTD-2301A4.5	5:176692581-176693589	0.211088	0.107224	1.15262	0.049368
ENSG00000115255	REEP6	19:1491165-1497926	1.2502	1.95917	-0.519062	0.0495361
ENSG00000254343	RP11-760H22.2	8:121064419-121068440	0.0409682	0.137327	-1.49798	0.0496097
ENSG00000105501	SIGLEC5	19:52114781-52150151	5.1557	3.81408	0.488817	0.0496399
ENSG00000154768	C17orf50	17:34087916-34092098	0.242853	0.0976498	1.49692	0.0497801
ENSG00000092445	TYRO3	15:41849873-41871536	0.00892541	0.03238	-1.59163	0.0497807
ENSG00000222078	RN7SKP110	6:90710941-90711225	0.0120185	0.129574	-2.45409	0.0498103
ENSG00000180817	PPA1	10:71962586-71993667	14.8315	18.366	-0.268865	0.0498691
ENSG00000021488	SLC7A9	19:33321415-33360672	0.0541143	0.126559	-1.16761	0.0499261

## Sheet: S5
Supplementary Table 5. Nodes and edges of PPI network analysis
node	identifier	node_degree
DEFA4	9606.ENSP00000297435	15
LTF	9606.ENSP00000231751	14
MPO	9606.ENSP00000225275	14
ELANE	9606.ENSP00000466090	13
CAMP	9606.ENSP00000296435	12
CEACAM8	9606.ENSP00000244336	12
CTSG	9606.ENSP00000216336	12
BPI	9606.ENSP00000262865	11
MMP8	9606.ENSP00000236826	10
AZU1	9606.ENSP00000233997	9
LCN2	9606.ENSP00000362108	7
RNASE3	9606.ENSP00000302324	7
OLFM4	9606.ENSP00000219022	6
PGLYRP1	9606.ENSP00000008938	6
ALB	9606.ENSP00000295897	5
ADH4	9606.ENSP00000424630	4
AOX1	9606.ENSP00000363832	4
BDNF	9606.ENSP00000414303	4
HPGDS	9606.ENSP00000295256	4
SNRPD1	9606.ENSP00000300413	4
SNRPG	9606.ENSP00000393388	4
CEBPE	9606.ENSP00000206513	3
GNG13	9606.ENSP00000248150	3
GSTM1	9606.ENSP00000311469	3
KNG1	9606.ENSP00000493985	3
MAOA	9606.ENSP00000340684	3
PADI4	9606.ENSP00000364597	3
C6orf52	9606.ENSP00000259983	2
CEACAM6	9606.ENSP00000199764	2
EGR1	9606.ENSP00000239938	2
FOSB	9606.ENSP00000245919	2
FOSL1	9606.ENSP00000310170	2
GDF7	9606.ENSP00000272224	2
GNB3	9606.ENSP00000229264	2
GRIA4	9606.ENSP00000282499	2
GSTZ1	9606.ENSP00000451976	2
KCNJ9	9606.ENSP00000357067	2
LPL	9606.ENSP00000497642	2
NMU	9606.ENSP00000264218	2
PTK6	9606.ENSP00000442460	2
S100A12	9606.ENSP00000357726	2
SCN3A	9606.ENSP00000283254	2
SMN2	9606.ENSP00000370119	2
SULT2B1	9606.ENSP00000201586	2
TCERG1L	9606.ENSP00000357631	2
ANGPTL3	9606.ENSP00000360170	1
C1QA	9606.ENSP00000363773	1
C1QB	9606.ENSP00000313967	1
CALHM1	9606.ENSP00000329926	1
CCNF	9606.ENSP00000380256	1
CDC6	9606.ENSP00000209728	1
CLEC4D	9606.ENSP00000299665	1
CLEC6A	9606.ENSP00000371505	1
CPE	9606.ENSP00000386104	1
CYP26B1	9606.ENSP00000001146	1
CYP7B1	9606.ENSP00000310721	1
DEFA3	9606.ENSP00000328359	1
DKK4	9606.ENSP00000220812	1
DNAJC5B	9606.ENSP00000276570	1
EPHA4	9606.ENSP00000281821	1
ERCC4	9606.ENSP00000310520	1
ESRP2	9606.ENSP00000418748	1
FANCA	9606.ENSP00000373952	1
FGFR3	9606.ENSP00000339824	1
GABRE	9606.ENSP00000359353	1
GABRR2	9606.ENSP00000386029	1
GAS6	9606.ENSP00000331831	1
GCM1	9606.ENSP00000259803	1
GPER1	9606.ENSP00000380281	1
GPHA2	9606.ENSP00000279168	1
GPNMB	9606.ENSP00000371420	1
GREM1	9606.ENSP00000498748	1
GRPR	9606.ENSP00000369643	1
HOXA10	9606.ENSP00000283921	1
HOXA9	9606.ENSP00000343619	1
HSPA2	9606.ENSP00000378199	1
HTR3A	9606.ENSP00000347754	1
HTRA4	9606.ENSP00000305919	1
IL22	9606.ENSP00000442424	1
IL22RA1	9606.ENSP00000270800	1
INPPL1	9606.ENSP00000298229	1
ITGA11	9606.ENSP00000327290	1
ITSN1	9606.ENSP00000370719	1
KHDRBS3	9606.ENSP00000348108	1
KIF5A	9606.ENSP00000408979	1
KREMEN1	9606.ENSP00000331242	1
KRT1	9606.ENSP00000252244	1
LAD1	9606.ENSP00000375829	1
LAMB2	9606.ENSP00000307156	1
LGR5	9606.ENSP00000266674	1
MLN	9606.ENSP00000388825	1
NBL1	9606.ENSP00000289749	1
OR10G3	9606.ENSP00000492973	1
PAPSS1	9606.ENSP00000265174	1
PLXNB3	9606.ENSP00000442736	1
PPA1	9606.ENSP00000362329	1
PPP2R5B	9606.ENSP00000164133	1
PTGES	9606.ENSP00000342385	1
RBFOX2	9606.ENSP00000413035	1
RDH16	9606.ENSP00000381206	1
SEMA5B	9606.ENSP00000389588	1
SERPINB10	9606.ENSP00000238508	1
SORCS2	9606.ENSP00000422185	1
SULT1A1	9606.ENSP00000378972	1
TRPM4	9606.ENSP00000252826	1
TYRO3	9606.ENSP00000263798	1
ABCA13	9606.ENSP00000411096	0
ABCB11	9606.ENSP00000497931	0
ABHD12B	9606.ENSP00000336693	0
ABHD17C	9606.ENSP00000258884	0
ACBD7	9606.ENSP00000367453	0
ACCSL	9606.ENSP00000368109	0
AHRR	9606.ENSP00000323816	0
AKR1C1	9606.ENSP00000370254	0
ALAS1	9606.ENSP00000378416	0
ALOXE3	9606.ENSP00000314879	0
ANGPTL7	9606.ENSP00000366015	0
ANKRD29	9606.ENSP00000468354	0
ANKRD62	9606.ENSP00000467740	0
APCDD1L	9606.ENSP00000360191	0
ARHGAP39	9606.ENSP00000366522	0
ARHGAP6	9606.ENSP00000338967	0
ARL6IP4	9606.ENSP00000313422	0
ASPG	9606.ENSP00000450040	0
ATF7IP2	9606.ENSP00000379808	0
B4GALNT4	9606.ENSP00000328277	0
BCKDHA	9606.ENSP00000269980	0
BIRC7	9606.ENSP00000217169	0
BMX	9606.ENSP00000350224	0
BST1	9606.ENSP00000265016	0
BTN1A1	9606.ENSP00000244513	0
C1QTNF4	9606.ENSP00000302274	0
C20orf96	9606.ENSP00000353470	0
C2CD6	9606.ENSP00000409937	0
C3orf22	9606.ENSP00000316644	0
C9J4A7_HUMAN	9606.ENSP00000397942	0
CABP4	9606.ENSP00000324960	0
CAMKK2	9606.ENSP00000312741	0
CAND2	9606.ENSP00000387641	0
CC2D2A	9606.ENSP00000403465	0
CCDC197	9606.ENSP00000490086	0
CCDC70	9606.ENSP00000242819	0
CCL21	9606.ENSP00000259607	0
CCND1	9606.ENSP00000227507	0
CDCP1	9606.ENSP00000296129	0
CDH20	9606.ENSP00000262717	0
CDR2	9606.ENSP00000268383	0
CELA1	9606.ENSP00000293636	0
CFAP73	9606.ENSP00000333915	0
CHADL	9606.ENSP00000216241	0
CHRNA7	9606.ENSP00000407546	0
CLHC1	9606.ENSP00000384869	0
CMSS1	9606.ENSP00000410396	0
CNGA4	9606.ENSP00000369268	0
CNN3	9606.ENSP00000359225	0
COL17A1	9606.ENSP00000497653	0
CRACR2B	9606.ENSP00000435299	0
CRB1	9606.ENSP00000356370	0
CRISP3	9606.ENSP00000389026	0
CRYBA4	9606.ENSP00000346805	0
CSGALNACT1	9606.ENSP00000411816	0
CSN1S1	9606.ENSP00000246891	0
CTRC	9606.ENSP00000365116	0
CTXN2	9606.ENSP00000495988	0
CUEDC1	9606.ENSP00000462717	0
CYP4F11	9606.ENSP00000384588	0
DAGLA	9606.ENSP00000257215	0
DCST1	9606.ENSP00000295542	0
DDI1	9606.ENSP00000302805	0
DMAC1	9606.ENSP00000350961	0
DNAH14	9606.ENSP00000383737	0
DOC2A	9606.ENSP00000482870	0
DRAXIN	9606.ENSP00000294485	0
DUSP13	9606.ENSP00000475626	0
DUSP15	9606.ENSP00000278979	0
EDN2	9606.ENSP00000361668	0
EHF	9606.ENSP00000435835	0
EIF2S3B	9606.ENSP00000323063	0
EPDR1	9606.ENSP00000199448	0
EQTN	9606.ENSP00000369371	0
ERAP2	9606.ENSP00000400376	0
EVC2	9606.ENSP00000342144	0
FABP3	9606.ENSP00000362817	0
FABP5	9606.ENSP00000297258	0
FAM118A	9606.ENSP00000216214	0
FAM221B	9606.ENSP00000415299	0
FAM3B	9606.ENSP00000350673	0
FAM78B	9606.ENSP00000346404	0
FBLN2	9606.ENSP00000384169	0
FBN2	9606.ENSP00000424571	0
FBXO17	9606.ENSP00000292852	0
FCRL4	9606.ENSP00000271532	0
FMO1	9606.ENSP00000346901	0
FOXD4L1	9606.ENSP00000302756	0
FOXE1	9606.ENSP00000364265	0
FOXN4	9606.ENSP00000299162	0
FOXR1	9606.ENSP00000314806	0
FSD2	9606.ENSP00000335651	0
FSIP2	9606.ENSP00000401306	0
FUT3	9606.ENSP00000305603	0
GAL3ST1	9606.ENSP00000385207	0
GALNTL6	9606.ENSP00000423313	0
GATA6	9606.ENSP00000269216	0
GCSAML	9606.ENSP00000446460	0
GIPC2	9606.ENSP00000359795	0
GJC2	9606.ENSP00000355675	0
GLIPR1L2	9606.ENSP00000448248	0
GPAT2	9606.ENSP00000389395	0
GPR162	9606.ENSP00000311528	0
GPR173	9606.ENSP00000331600	0
GPR18	9606.ENSP00000343428	0
GPR182	9606.ENSP00000300098	0
GYPE	9606.ENSP00000351430	0
HBG2	9606.ENSP00000338082	0
HDX	9606.ENSP00000362272	0
HES7	9606.ENSP00000446205	0
HEY2	9606.ENSP00000357348	0
HLA-DPA1	9606.ENSP00000393566	0
HOMER2	9606.ENSP00000305632	0
HOXA4	9606.ENSP00000479166	0
HOXA6	9606.ENSP00000222728	0
HRH3	9606.ENSP00000342560	0
HROB	9606.ENSP00000313500	0
HSPA12A	9606.ENSP00000489674	0
ID1	9606.ENSP00000365280	0
IFI27	9606.ENSP00000483430	0
IFNK	9606.ENSP00000276943	0
IGFBP4	9606.ENSP00000269593	0
IGSF10	9606.ENSP00000282466	0
IMPG1	9606.ENSP00000358966	0
INHBC	9606.ENSP00000308716	0
INSRR	9606.ENSP00000357178	0
KBTBD6	9606.ENSP00000368799	0
KCNE5	9606.ENSP00000361173	0
KCNJ10	9606.ENSP00000495557	0
KCNK5	9606.ENSP00000352527	0
KIAA1217	9606.ENSP00000365637	0
KIF19	9606.ENSP00000374566	0
KLF5	9606.ENSP00000366915	0
KLHL33	9606.ENSP00000341549	0
KLLN	9606.ENSP00000392204	0
KNDC1	9606.ENSP00000304437	0
KSR2	9606.ENSP00000389715	0
LEFTY2	9606.ENSP00000355785	0
LOXHD1	9606.ENSP00000444586	0
LRATD2	9606.ENSP00000302578	0
LRRC63	9606.ENSP00000469337	0
LRRC66	9606.ENSP00000341944	0
LVRN	9606.ENSP00000350541	0
MAB21L2	9606.ENSP00000324701	0
MACROD1	9606.ENSP00000255681	0
MAGI1	9606.ENSP00000385450	0
MALRD1	9606.ENSP00000412763	0
MAP3K13	9606.ENSP00000265026	0
MCEE	9606.ENSP00000244217	0
MESP2	9606.ENSP00000342392	0
METTL1	9606.ENSP00000314441	0
MFSD9	9606.ENSP00000258436	0
MGAM2	9606.ENSP00000420449	0
MGARP	9606.ENSP00000381928	0
MIF	9606.ENSP00000215754	0
MPV17L2	9606.ENSP00000469836	0
MRGPRE	9606.ENSP00000374482	0
MTUS2	9606.ENSP00000498251	0
MYCT1	9606.ENSP00000356214	0
MYH15	9606.ENSP00000273353	0
NAP1L3	9606.ENSP00000362171	0
NBPF4	9606.ENSP00000389237	0
NDST1	9606.ENSP00000261797	0
NDUFA4L2	9606.ENSP00000377411	0
NEXN	9606.ENSP00000333938	0
NKAIN2	9606.ENSP00000357402	0
NOS2	9606.ENSP00000327251	0
NOXO1	9606.ENSP00000380450	0
NPBWR1	9606.ENSP00000330284	0
NPIPA2	9606.ENSP00000446882	0
NUDT10	9606.ENSP00000365174	0
NUPR2	9606.ENSP00000455442	0
NXF3	9606.ENSP00000378504	0
NXF5	9606.ENSP00000426978	0
ODAPH	9606.ENSP00000406925	0
ODF3B	9606.ENSP00000382804	0
OLR1	9606.ENSP00000309124	0
OMD	9606.ENSP00000364700	0
ONECUT2	9606.ENSP00000419185	0
OR2A7	9606.ENSP00000493320	0
OR52H1	9606.ENSP00000493308	0
OR52N2	9606.ENSP00000322801	0
PACSIN1	9606.ENSP00000484060	0
PALMD	9606.ENSP00000263174	0
PCOLCE2	9606.ENSP00000295992	0
PDE4D	9606.ENSP00000345502	0
PDZD3	9606.ENSP00000347742	0
PI15	9606.ENSP00000260113	0
PID1	9606.ENSP00000283937	0
PIFO	9606.ENSP00000358753	0
PLD5	9606.ENSP00000440896	0
PLEKHH1	9606.ENSP00000330278	0
PLK5	9606.ENSP00000468376	0
PLPP1	9606.ENSP00000264775	0
PNMA6A	9606.ENSP00000391488	0
PNMA8A	9606.ENSP00000318131	0
PODNL1	9606.ENSP00000442553	0
PRB4	9606.ENSP00000279575	0
PRR19	9606.ENSP00000445247	0
PTGR1	9606.ENSP00000385763	0
PXYLP1	9606.ENSP00000286353	0
RAB23	9606.ENSP00000417610	0
RAB9B	9606.ENSP00000243298	0
RAI2	9606.ENSP00000444210	0
RASD2	9606.ENSP00000216127	0
RASL11A	9606.ENSP00000241463	0
RASSF4	9606.ENSP00000339692	0
REEP6	9606.ENSP00000233596	0
REG4	9606.ENSP00000346158	0
REXO5	9606.ENSP00000261377	0
RFTN2	9606.ENSP00000295049	0
RGL1	9606.ENSP00000303192	0
RGL3	9606.ENSP00000377075	0
RGL4	9606.ENSP00000290691	0
RUNDC3B	9606.ENSP00000337732	0
SCGB3A2	9606.ENSP00000296694	0
SEC14L6	9606.ENSP00000385695	0
SERPINA11	9606.ENSP00000335024	0
SERPINE1	9606.ENSP00000223095	0
SETD6	9606.ENSP00000219315	0
SFTPD	9606.ENSP00000361366	0
SIGLEC5	9606.ENSP00000473238	0
SIRPB1	9606.ENSP00000371018	0
SLC1A3	9606.ENSP00000265113	0
SLC25A2	9606.ENSP00000239451	0
SLC2A12	9606.ENSP00000275230	0
SLC2A14	9606.ENSP00000445929	0
SLC2A5	9606.ENSP00000366641	0
SLC36A1	9606.ENSP00000243389	0
SLC5A4	9606.ENSP00000266086	0
SLC7A9	9606.ENSP00000023064	0
SLC9A2	9606.ENSP00000233969	0
SLC9C1	9606.ENSP00000306627	0
SNX15	9606.ENSP00000366452	0
SORBS2	9606.ENSP00000347852	0
SPACA9	9606.ENSP00000361209	0
SPATA25	9606.ENSP00000361597	0
SPATA3	9606.ENSP00000388895	0
SPATC1	9606.ENSP00000366690	0
SPINK7	9606.ENSP00000274565	0
SPRY2	9606.ENSP00000366306	0
SPTSSB	9606.ENSP00000352097	0
ST8SIA5	9606.ENSP00000445492	0
STARD13	9606.ENSP00000338785	0
STK33	9606.ENSP00000416750	0
STOX1	9606.ENSP00000298596	0
STRIP2	9606.ENSP00000249344	0
SYNM	9606.ENSP00000336775	0
SYT9	9606.ENSP00000324419	0
TAF5	9606.ENSP00000358854	0
TBC1D16	9606.ENSP00000309794	0
TCEA3	9606.ENSP00000406293	0
TCEAL9	9606.ENSP00000496422	0
TCTEX1D1	9606.ENSP00000282670	0
TET1	9606.ENSP00000362748	0
TEX29	9606.ENSP00000283547	0
TGFBR3L	9606.ENSP00000457962	0
TGM4	9606.ENSP00000296125	0
TMC7	9606.ENSP00000455041	0
TMEM211	9606.ENSP00000385494	0
TMEM52	9606.ENSP00000311122	0
TMEM52B	9606.ENSP00000371348	0
TNNT2	9606.ENSP00000499593	0
TOB1	9606.ENSP00000427695	0
TOM1L1	9606.ENSP00000460823	0
TPK1	9606.ENSP00000353165	0
TVP23A	9606.ENSP00000299866	0
UGT3A2	9606.ENSP00000282507	0
UTP4	9606.ENSP00000327179	0
VPS37D	9606.ENSP00000320416	0
WFDC3	9606.ENSP00000243938	0
XG	9606.ENSP00000494087	0
YAP1	9606.ENSP00000478927	0
ZAN	9606.ENSP00000480750	0
ZMAT4	9606.ENSP00000297737	0
ZNF205	9606.ENSP00000480401	0
ZNF257	9606.ENSP00000470209	0
ZNF286A	9606.ENSP00000464218	0
ZNF547	9606.ENSP00000282282	0
ZNF727	9606.ENSP00000485448	0

## Sheet: S6
Supplementary Table 6. The list of GO terms enriched for DEGs.
Note: Associations passing significant threshold after Bonferroni correction (padj < 0.05) are marked in bold.
Category	ID	Description	GeneRatio	BgRatio	pvalue	padj	geneID	Count
BP	GO:0050832	defense response to fungus	11/329	28/14162	1.35967e-11	4.17554e-08	LTF/CAMP/ELANE/DEFA1/DEFA3/DEFA1B/MPO/CLEC6A/CTSG/DEFA4/S100A12	11
BP	GO:0031640	killing of cells of other organism	10/329	24/14162	5.87288e-11	6.01187e-08	CAMP/ELANE/DEFA1/DEFA3/DEFA1B/NOS2/CTSG/DEFA4/ALB/S100A12	10
BP	GO:0044364	disruption of cells of other organism	10/329	24/14162	5.87288e-11	6.01187e-08	CAMP/ELANE/DEFA1/DEFA3/DEFA1B/NOS2/CTSG/DEFA4/ALB/S100A12	10
BP	GO:0009620	response to fungus	11/329	39/14162	8.44426e-10	6.48308e-07	LTF/CAMP/ELANE/DEFA1/DEFA3/DEFA1B/MPO/CLEC6A/CTSG/DEFA4/S100A12	11
BP	GO:0042742	defense response to bacterium	19/329	157/14162	4.10057e-09	2.51857e-06	RNASE3/PGLYRP1/LTF/CAMP/ELANE/CLEC4D/DEFA1/DEFA3/DEFA1B/AZU1/BPI/SFTPD/NOS2/CTSG/SERPINE1/CEBPE/DEFA4/S100A12/IL22RA1	19
BP	GO:0002227	innate immune response in mucosa	7/329	17/14162	5.45633e-08	2.79273e-05	RNASE3/LTF/CAMP/DEFA1/DEFA3/DEFA1B/NOS2	7
BP	GO:0002385	mucosal immune response	7/329	26/14162	1.54111e-06	0.000620809	RNASE3/LTF/CAMP/DEFA1/DEFA3/DEFA1B/NOS2	7
BP	GO:0019730	antimicrobial humoral response	8/329	37/14162	1.6715e-06	0.000620809	RNASE3/LTF/CAMP/DEFA1/DEFA3/DEFA1B/AZU1/DEFA4	8
BP	GO:0009410	response to xenobiotic stimulus	15/329	148/14162	1.81937e-06	0.000620809	GSTM1/MAOA/SULT2B1/SULT1A1/AHRR/AKR1C1/CYP26B1/CYP7B1/ADH4/PAPSS1/FMO1/S100A12/GSTZ1/HPGDS/CYP4F11	15
BP	GO:0002251	organ or tissue specific immune response	7/329	28/14162	2.66523e-06	0.000818493	RNASE3/LTF/CAMP/DEFA1/DEFA3/DEFA1B/NOS2	7
BP	GO:0035821	modification of morphology or physiology of other organism	11/329	83/14162	3.2686e-06	0.000912533	LTF/CAMP/ELANE/DEFA1/DEFA3/DEFA1B/NOS2/CTSG/DEFA4/ALB/S100A12	11
BP	GO:0006805	xenobiotic metabolic process	14/329	138/14162	3.97747e-06	0.0010179	GSTM1/MAOA/SULT2B1/SULT1A1/AKR1C1/CYP26B1/CYP7B1/ADH4/PAPSS1/FMO1/S100A12/GSTZ1/HPGDS/CYP4F11	14
BP	GO:0071466	cellular response to xenobiotic stimulus	14/329	142/14162	5.56799e-06	0.00131533	GSTM1/MAOA/SULT2B1/SULT1A1/AKR1C1/CYP26B1/CYP7B1/ADH4/PAPSS1/FMO1/S100A12/GSTZ1/HPGDS/CYP4F11	14
BP	GO:0019731	antibacterial humoral response	7/329	33/14162	8.7021e-06	0.00190887	RNASE3/LTF/CAMP/DEFA1/DEFA3/DEFA1B/DEFA4	7
BP	GO:0006959	humoral immune response	13/329	134/14162	1.43394e-05	0.00293576	RNASE3/LTF/CAMP/DEFA1/DEFA3/DEFA1B/AZU1/KRT1/DEFA4/IFNK/BST1/C1QB/C1QA	13
BP	GO:0009617	response to bacterium	24/329	409/14162	3.1238e-05	0.00565698	LCN2/RNASE3/PGLYRP1/LTF/CAMP/ELANE/CLEC4D/DEFA1/DEFA3/DEFA1B/AZU1/PTGES/BPI/MIF/SFTPD/NOS2/PDE4D/CTSG/SERPINE1/CEBPE/DEFA4/FMO1/S100A12/IL22RA1	24
BP	GO:0098542	defense response to other organism	25/329	436/14162	3.13151e-05	0.00565698	RNASE3/PGLYRP1/LTF/CAMP/ELANE/CLEC4D/DEFA1/DEFA3/DEFA1B/SERPINB10/AZU1/BPI/MPO/SFTPD/NOS2/CLEC6A/CTSG/SERPINE1/CEBPE/DEFA4/IFNK/SLC1A3/S100A12/SNRPD1/IL22RA1	25
BP	GO:0051818	disruption of cells of other organism involved in symbiotic interaction	4/329	10/14162	5.37689e-05	0.00869075	CAMP/ELANE/CTSG/ALB	4
BP	GO:0051883	killing of cells in other organism involved in symbiotic interaction	4/329	10/14162	5.37689e-05	0.00869075	CAMP/ELANE/CTSG/ALB	4
BP	GO:0044110	growth involved in symbiotic interaction	5/329	20/14162	7.63576e-05	0.0111664	PGLYRP1/CAMP/ELANE/MPO/CTSG	5
BP	GO:0044116	growth of symbiont involved in interaction with host	5/329	20/14162	7.63576e-05	0.0111664	PGLYRP1/CAMP/ELANE/MPO/CTSG	5
BP	GO:0050830	defense response to Gram-positive bacterium	8/329	62/14162	8.83754e-05	0.0122207	RNASE3/PGLYRP1/CAMP/DEFA1/DEFA3/DEFA1B/CTSG/DEFA4	8
BP	GO:0001906	cell killing	10/329	98/14162	9.15257e-05	0.0122207	CAMP/ELANE/DEFA1/DEFA3/DEFA1B/NOS2/CTSG/DEFA4/ALB/S100A12	10
BP	GO:0050829	defense response to Gram-negative bacterium	6/329	38/14162	0.000221357	0.0283245	CAMP/AZU1/NOS2/SERPINE1/DEFA4/IL22RA1	6
BP	GO:0001516	prostaglandin biosynthetic process	5/329	26/14162	0.000288923	0.0341262	PTGES/MIF/EDN2/PTGR1/HPGDS	5
BP	GO:0046457	prostanoid biosynthetic process	5/329	26/14162	0.000288923	0.0341262	PTGES/MIF/EDN2/PTGR1/HPGDS	5
BP	GO:0051385	response to mineralocorticoid	5/329	27/14162	0.000347898	0.0395702	KCNJ10/FOSL1/CCND1/GPER1/FOSB	5
BP	GO:0044146	negative regulation of growth of symbiont involved in interaction with host	4/329	16/14162	0.000417243	0.0457627	CAMP/ELANE/MPO/CTSG	4
BP	GO:0006636	unsaturated fatty acid biosynthetic process	7/329	61/14162	0.000509382	0.0539418	ALOXE3/PTGES/MIF/GGTA1P/EDN2/PTGR1/HPGDS	7
BP	GO:0044144	modulation of growth of symbiont involved in interaction with host	4/329	17/14162	0.000535695	0.0548373	CAMP/ELANE/MPO/CTSG	4
BP	GO:0006692	prostanoid metabolic process	5/329	31/14162	0.000678581	0.0651226	PTGES/MIF/EDN2/PTGR1/HPGDS	5
BP	GO:0006693	prostaglandin metabolic process	5/329	31/14162	0.000678581	0.0651226	PTGES/MIF/EDN2/PTGR1/HPGDS	5
BP	GO:0044117	growth of symbiont in host	4/329	19/14162	0.000840984	0.0782625	PGLYRP1/ELANE/MPO/CTSG	4
BP	GO:0046456	icosanoid biosynthetic process	6/329	50/14162	0.00100876	0.0885118	PTGES/MIF/GGTA1P/EDN2/PTGR1/HPGDS	6
BP	GO:1901570	fatty acid derivative biosynthetic process	6/329	50/14162	0.00100876	0.0885118	PTGES/MIF/GGTA1P/EDN2/PTGR1/HPGDS	6
BP	GO:0006690	icosanoid metabolic process	8/329	89/14162	0.00107426	0.0891633	ALOXE3/PTGES/MIF/GGTA1P/EDN2/PTGR1/HPGDS/DAGLA	8
BP	GO:1901568	fatty acid derivative metabolic process	8/329	89/14162	0.00107426	0.0891633	ALOXE3/PTGES/MIF/GGTA1P/EDN2/PTGR1/HPGDS/DAGLA	8
BP	GO:0030595	leukocyte chemotaxis	11/329	159/14162	0.00122578	0.0985762	TRPM4/GREM1/AZU1/NBL1/SFTPD/EDN2/PDE4D/SERPINE1/GAS6/CCL21/S100A12	11
BP	GO:0009954	proximal/distal pattern formation	4/329	21/14162	0.00125186	0.0985762	GREM1/HOXA9/CYP26B1/HOXA10	4
BP	GO:0001878	response to yeast	3/329	11/14162	0.0017846	0.137012	CAMP/ELANE/MPO	3
BP	GO:0072330	monocarboxylic acid biosynthetic process	12/329	195/14162	0.00203803	0.152653	LPL/ALOXE3/PTGES/MIF/GGTA1P/EDN2/MALRD1/CYP7B1/PTGR1/ABCB11/SLC1A3/HPGDS	12
BP	GO:1903556	negative regulation of tumor necrosis factor superfamily cytokine production	5/329	41/14162	0.00247646	0.181077	LTF/BPI/GPNMB/CHRNA7/GAS6	5
BP	GO:0051346	negative regulation of hydrolase activity	17/329	342/14162	0.00272207	0.18814	TNNT2/LTF/SERPINA11/SERPINB10/SPINK7/SERPINE1/KNG1/PLXNB3/GAS6/CNN3/PI15/OVOS2/OVOS/SPRY2/ANGPTL3/BIRC7/WFDC3	17
BP	GO:0030520	intracellular estrogen receptor signaling pathway	5/329	42/14162	0.00275854	0.18814	DEFA1/DEFA3/DEFA1B/RBFOX2/CYP7B1	5
BP	GO:0060326	cell chemotaxis	12/329	203/14162	0.00284167	0.18814	TRPM4/GREM1/AZU1/NBL1/SFTPD/EDN2/PDE4D/SERPINE1/PLXNB3/GAS6/CCL21/S100A12	12
BP	GO:0033559	unsaturated fatty acid metabolic process	8/329	104/14162	0.00290537	0.18814	ALOXE3/PTGES/MIF/GGTA1P/EDN2/PTGR1/HPGDS/DAGLA	8
BP	GO:0019371	cyclooxygenase pathway	3/329	13/14162	0.0029884	0.18814	PTGES/PTGR1/HPGDS	3
BP	GO:0032780	negative regulation of ATPase activity	3/329	13/14162	0.0029884	0.18814	TNNT2/LTF/CNN3	3
BP	GO:0002548	monocyte chemotaxis	5/329	43/14162	0.00306316	0.18814	GREM1/NBL1/SERPINE1/CCL21/S100A12	5
BP	GO:0008206	bile acid metabolic process	5/329	43/14162	0.00306316	0.18814	AKR1C1/MALRD1/CYP7B1/ABCB11/ALB	5
BP	GO:0097529	myeloid leukocyte migration	9/329	129/14162	0.00315771	0.190144	GREM1/AZU1/NBL1/SFTPD/EDN2/PDE4D/SERPINE1/CCL21/S100A12	9
BP	GO:0050900	leukocyte migration	16/329	319/14162	0.0032893	0.194258	TRPM4/OLR1/ELANE/CEACAM6/CEACAM8/GREM1/AZU1/NBL1/SFTPD/EDN2/PDE4D/SERPINE1/GAS6/CCL21/S100A12/SLC7A9	16
BP	GO:0007214	gamma-aminobutyric acid signaling pathway	3/329	14/14162	0.00373849	0.216621	GABRR2/GABRE/BDNF	3
BP	GO:0046777	protein autophosphorylation	12/329	212/14162	0.00403541	0.229495	INSRR/GREM1/EPHA4/TOM1L1/BMX/FGFR3/STK33/PTK6/MAP3K13/PPP2R5B/CAMKK2/TYRO3	12
BP	GO:0071869	response to catecholamine	4/329	29/14162	0.00429322	0.231253	EGR1/ID1/PDE4D/BDNF	4
BP	GO:0030518	intracellular steroid hormone receptor signaling pathway	8/329	112/14162	0.00457539	0.231253	DEFA1/DEFA3/DEFA1B/RBFOX2/CYP7B1/BDNF/GPER1/PPAP2A	8
BP	GO:0035428	hexose transmembrane transport	3/329	15/14162	0.00459343	0.231253	SLC2A5/SLC2A14/SLC2A12	3
BP	GO:0044130	negative regulation of growth of symbiont in host	3/329	15/14162	0.00459343	0.231253	ELANE/MPO/CTSG	3
BP	GO:0050427	3'-phosphoadenosine 5'-phosphosulfate metabolic process	3/329	15/14162	0.00459343	0.231253	SULT2B1/SULT1A1/PAPSS1	3
BP	GO:0060575	intestinal epithelial cell differentiation	3/329	15/14162	0.00459343	0.231253	PTK6/KLF5/GATA6	3
BP	GO:1904659	glucose transmembrane transport	3/329	15/14162	0.00459343	0.231253	SLC2A5/SLC2A14/SLC2A12	3
BP	GO:0046461	neutral lipid catabolic process	4/329	30/14162	0.00486447	0.237124	LPL/FABP5/FABP3/DAGLA	4
BP	GO:0046464	acylglycerol catabolic process	4/329	30/14162	0.00486447	0.237124	LPL/FABP5/FABP3/DAGLA	4
BP	GO:0071867	response to monoamine	4/329	31/14162	0.0054846	0.250971	EGR1/ID1/PDE4D/BDNF	4
BP	GO:0034035	purine ribonucleoside bisphosphate metabolic process	3/329	16/14162	0.00555717	0.250971	SULT2B1/SULT1A1/PAPSS1	3
BP	GO:0044126	regulation of growth of symbiont in host	3/329	16/14162	0.00555717	0.250971	ELANE/MPO/CTSG	3
BP	GO:0061436	establishment of skin barrier	3/329	16/14162	0.00555717	0.250971	KRT1/ALOXE3/CYP26B1	3
BP	GO:0071157	negative regulation of cell cycle arrest	3/329	16/14162	0.00555717	0.250971	MIF/CCND1/GPER1	3
BP	GO:0031589	cell-substrate adhesion	14/329	279/14162	0.00577171	0.256883	GREM1/ID1/FBLN2/COL17A1/SERPINE1/ARHGAP6/GAS6/OLFM4/CCL21/ITGA11/EPDR1/ONECUT2/ANGPTL3/TYRO3	14
BP	GO:0010466	negative regulation of peptidase activity	11/329	197/14162	0.00640091	0.280817	SERPINA11/SERPINB10/SPINK7/SERPINE1/KNG1/GAS6/PI15/OVOS2/OVOS/BIRC7/WFDC3	11
BP	GO:0033865	nucleoside bisphosphate metabolic process	4/329	33/14162	0.00687854	0.28937	SULT2B1/SULT1A1/PAPSS1/MCEE	4
BP	GO:0033875	ribonucleoside bisphosphate metabolic process	4/329	33/14162	0.00687854	0.28937	SULT2B1/SULT1A1/PAPSS1/MCEE	4
BP	GO:0034032	purine nucleoside bisphosphate metabolic process	4/329	33/14162	0.00687854	0.28937	SULT2B1/SULT1A1/PAPSS1/MCEE	4
BP	GO:0060349	bone morphogenesis	6/329	74/14162	0.00739926	0.307069	CSGALNACT1/LTF/CYP26B1/FGFR3/RAB23/INPPL1	6
BP	GO:0033561	regulation of water loss via skin	3/329	18/14162	0.00782459	0.320391	KRT1/ALOXE3/CYP26B1	3
BP	GO:0007178	transmembrane receptor protein serine/threonine kinase signaling pathway	14/329	290/14162	0.00801097	0.323706	GDF7/EGR1/INHBC/GREM1/NBL1/ID1/FBN2/TOB1/LEFTY2/DUSP15/HTRA4/SERPINE1/GATA6/ONECUT2	14
BP	GO:0048705	skeletal system morphogenesis	10/329	176/14162	0.00812498	0.324049	CSGALNACT1/LTF/GREM1/FBN2/CYP26B1/FGFR3/RAB23/HOXA6/NDST1/INPPL1	10
BP	GO:0033138	positive regulation of peptidyl-serine phosphorylation	6/329	76/14162	0.00840335	0.330855	STOX1/MIF/IFNK/GAS6/BDNF/SPRY2	6
BP	GO:0019369	arachidonic acid metabolic process	5/329	55/14162	0.00883502	0.34208	ALOXE3/PTGES/PTGR1/HPGDS/DAGLA	5
BP	GO:0051897	positive regulation of protein kinase B signaling	6/329	77/14162	0.00894045	0.34208	STOX1/RASD2/ITSN1/GAS6/SPRY2/CCL21	6
BP	GO:0010460	positive regulation of heart rate	3/329	19/14162	0.00913402	0.34208	EDN2/PDE4D/HEY2	3
BP	GO:0090025	regulation of monocyte chemotaxis	3/329	19/14162	0.00913402	0.34208	GREM1/NBL1/SERPINE1	3
BP	GO:0033135	regulation of peptidyl-serine phosphorylation	7/329	102/14162	0.00963793	0.356603	STOX1/MIF/PDE4D/IFNK/GAS6/BDNF/SPRY2	7
BP	GO:0090092	regulation of transmembrane receptor protein serine/threonine kinase signaling pathway	10/329	183/14162	0.0105311	0.368651	GDF7/INHBC/GREM1/NBL1/FBN2/TOB1/LEFTY2/HTRA4/GATA6/ONECUT2	10
BP	GO:0034219	carbohydrate transmembrane transport	3/329	20/14162	0.0105638	0.368651	SLC2A5/SLC2A14/SLC2A12	3
BP	GO:0048169	regulation of long-term neuronal synaptic plasticity	3/329	20/14162	0.0105638	0.368651	EGR1/KCNJ10/BDNF	3
BP	GO:0051412	response to corticosterone	3/329	20/14162	0.0105638	0.368651	FOSL1/CCND1/FOSB	3
BP	GO:0070977	bone maturation	3/329	20/14162	0.0105638	0.368651	LTF/GREM1/FGFR3	3
BP	GO:0002407	dendritic cell chemotaxis	3/329	21/14162	0.0121157	0.398942	TRPM4/GAS6/CCL21	3
BP	GO:0045987	positive regulation of smooth muscle contraction	3/329	21/14162	0.0121157	0.398942	EDN2/GPER1/NMU	3
BP	GO:0060343	trabecula formation	3/329	21/14162	0.0121157	0.398942	GREM1/FBN2/HEY2	3
BP	GO:0032720	negative regulation of tumor necrosis factor production	4/329	39/14162	0.0124048	0.398942	BPI/GPNMB/CHRNA7/GAS6	4
BP	GO:0048286	lung alveolus development	4/329	39/14162	0.0124048	0.398942	SFTPD/FGFR3/EDN2/GATA6	4
BP	GO:0007606	sensory perception of chemical stimulus	9/329	160/14162	0.0124873	0.398942	OR2A7/HRH3/OR52N2/OR52H1/OR10G3/CALHM1/GNG13/CNGA4/OR1F2P	9
BP	GO:0008015	blood circulation	16/329	369/14162	0.0126508	0.398942	TNNT2/TRPM4/OLR1/ERAP2/AZU1/NOS2/EDN2/PDE4D/CTSG/KNG1/HEY2/KCNE5/GAS6/GNB3/GPER1/FOXN4	16
BP	GO:0016053	organic acid biosynthetic process	13/329	277/14162	0.0129495	0.398942	LPL/ALOXE3/PTGES/MIF/GGTA1P/EDN2/MALRD1/CYP7B1/PTGR1/ABCB11/SLC1A3/HPGDS/PADI4	13
BP	GO:0046394	carboxylic acid biosynthetic process	13/329	277/14162	0.0129495	0.398942	LPL/ALOXE3/PTGES/MIF/GGTA1P/EDN2/MALRD1/CYP7B1/PTGR1/ABCB11/SLC1A3/HPGDS/PADI4	13
BP	GO:0003013	circulatory system process	16/329	371/14162	0.0132596	0.398942	TNNT2/TRPM4/OLR1/ERAP2/AZU1/NOS2/EDN2/PDE4D/CTSG/KNG1/HEY2/KCNE5/GAS6/GNB3/GPER1/FOXN4	16
BP	GO:0010951	negative regulation of endopeptidase activity	10/329	190/14162	0.0134444	0.398942	SERPINA11/SERPINB10/SPINK7/SERPINE1/KNG1/GAS6/OVOS2/OVOS/BIRC7/WFDC3	10
BP	GO:0006633	fatty acid biosynthetic process	8/329	135/14162	0.0135283	0.398942	LPL/ALOXE3/PTGES/MIF/GGTA1P/EDN2/PTGR1/HPGDS	8
BP	GO:0051851	modification by host of symbiont morphology or physiology	4/329	40/14162	0.0135369	0.398942	LTF/CAMP/ELANE/CTSG	4
BP	GO:0030509	BMP signaling pathway	7/329	109/14162	0.013571	0.398942	GDF7/EGR1/GREM1/NBL1/ID1/TOB1/GATA6	7
BP	GO:0001779	natural killer cell differentiation	3/329	22/14162	0.0137915	0.398942	PGLYRP1/GAS6/TYRO3	3
BP	GO:0048246	macrophage chemotaxis	3/329	22/14162	0.0137915	0.398942	AZU1/SFTPD/EDN2	3
BP	GO:0055025	positive regulation of cardiac muscle tissue development	3/329	22/14162	0.0137915	0.398942	GREM1/HEY2/GATA6	3
BP	GO:0032102	negative regulation of response to external stimulus	11/329	220/14162	0.0139538	0.398942	PGLYRP1/LTF/ELANE/GREM1/EPHA4/NBL1/KRT1/SERPINE1/KNG1/GPER1/TYRO3	11
BP	GO:0009636	response to toxic substance	9/329	163/14162	0.0139644	0.398942	GSTM1/LCN2/EGR1/ID1/GJC2/MPO/PTGR1/PDZD3/SLC1A3	9
BP	GO:1903035	negative regulation of response to wounding	8/329	136/14162	0.0140937	0.398942	PGLYRP1/ELANE/EPHA4/KRT1/SERPINE1/KNG1/GPER1/TYRO3	8
BP	GO:0042391	regulation of membrane potential	14/329	311/14162	0.0141598	0.398942	TRPM4/KCNJ10/GABRR2/STOX1/SCN3A/HTR3A/GABRE/CHRNA7/KCNK5/KCNE5/BDNF/PID1/GPER1/CNGA4	14
BP	GO:0071396	cellular response to lipid	15/329	343/14162	0.014436	0.40239	LCN2/LTF/EGR1/MIF/CYP26B1/NOS2/PDE4D/PTK6/SERPINE1/CEBPE/PID1/GPER1/UGT3A2/MGARP/YAP1	15
BP	GO:0000387	spliceosomal snRNP assembly	4/329	41/14162	0.0147327	0.40239	SNRPD1/SMN1/SMN2/SNRPG	4
BP	GO:0046503	glycerolipid catabolic process	4/329	41/14162	0.0147327	0.40239	LPL/FABP5/FABP3/DAGLA	4
BP	GO:0050920	regulation of chemotaxis	8/329	138/14162	0.0152759	0.40239	ELANE/GREM1/AZU1/NBL1/EDN2/SERPINE1/GAS6/CCL21	8
BP	GO:0001958	endochondral ossification	3/329	23/14162	0.0155924	0.40239	CSGALNACT1/FGFR3/INPPL1	3
BP	GO:0002544	chronic inflammatory response	3/329	23/14162	0.0155924	0.40239	CAMP/PTGES/BDNF	3
BP	GO:0015012	heparan sulfate proteoglycan biosynthetic process	3/329	23/14162	0.0155924	0.40239	CSGALNACT1/PXYLP1/NDST1	3
BP	GO:0036075	replacement ossification	3/329	23/14162	0.0155924	0.40239	CSGALNACT1/FGFR3/INPPL1	3
BP	GO:1901685	glutathione derivative metabolic process	3/329	23/14162	0.0155924	0.40239	GSTM1/GSTZ1/HPGDS	3
BP	GO:1901687	glutathione derivative biosynthetic process	3/329	23/14162	0.0155924	0.40239	GSTM1/GSTZ1/HPGDS	3
BP	GO:0045844	positive regulation of striated muscle tissue development	4/329	42/14162	0.0159931	0.402581	GREM1/CYP26B1/HEY2/GATA6	4
BP	GO:0048636	positive regulation of muscle organ development	4/329	42/14162	0.0159931	0.402581	GREM1/CYP26B1/HEY2/GATA6	4
BP	GO:0051702	interaction with symbiont	4/329	42/14162	0.0159931	0.402581	LTF/CAMP/ELANE/CTSG	4
BP	GO:0071772	response to BMP	7/329	114/14162	0.0170076	0.421212	GDF7/EGR1/GREM1/NBL1/ID1/TOB1/GATA6	7
BP	GO:0071773	cellular response to BMP stimulus	7/329	114/14162	0.0170076	0.421212	GDF7/EGR1/GREM1/NBL1/ID1/TOB1/GATA6	7
BP	GO:1901863	positive regulation of muscle tissue development	4/329	43/14162	0.0173193	0.423637	GREM1/CYP26B1/HEY2/GATA6	4
BP	GO:0002688	regulation of leukocyte chemotaxis	6/329	89/14162	0.017423	0.423637	GREM1/NBL1/EDN2/SERPINE1/GAS6/CCL21	6
BP	GO:0048799	organ maturation	3/329	24/14162	0.0175194	0.423637	LTF/GREM1/FGFR3	3
BP	GO:0032680	regulation of tumor necrosis factor production	6/329	90/14162	0.0183154	0.436703	LTF/AZU1/BPI/GPNMB/CHRNA7/GAS6	6
BP	GO:0001501	skeletal system development	17/329	418/14162	0.0183689	0.436703	CSGALNACT1/LTF/GREM1/FBN2/HOXA9/CYP26B1/FGFR3/IGFBP4/CHADL/RAB23/KIAA1217/HOXA10/HOXA6/PAPSS1/NDST1/HES7/INPPL1	17
BP	GO:1903524	positive regulation of blood circulation	5/329	66/14162	0.0184863	0.436703	NOS2/EDN2/PDE4D/HEY2/GPER1	5
BP	GO:0046717	acid secretion	6/329	91/14162	0.0192386	0.451006	HRH3/MIF/ABCB11/BDNF/SLC1A3/NMU	6
BP	GO:0036336	dendritic cell migration	3/329	25/14162	0.019573	0.45446	TRPM4/GAS6/CCL21	3
BP	GO:0090288	negative regulation of cellular response to growth factor stimulus	7/329	118/14162	0.0201677	0.45446	GREM1/NBL1/FBN2/TOB1/HTRA4/SPRY2/ONECUT2	7
BP	GO:0042116	macrophage activation	4/329	45/14162	0.0201723	0.45446	AZU1/BPI/MIF/EDN2	4
BP	GO:0032640	tumor necrosis factor production	6/329	92/14162	0.0201931	0.45446	LTF/AZU1/BPI/GPNMB/CHRNA7/GAS6	6
BP	GO:0044272	sulfur compound biosynthetic process	9/329	174/14162	0.0204987	0.45446	GSTM1/CSGALNACT1/PXYLP1/OMD/TPK1/PAPSS1/NDST1/GSTZ1/HPGDS	9
BP	GO:0051817	modification of morphology or physiology of other organism involved in symbiotic interaction	5/329	68/14162	0.0207763	0.45446	LTF/CAMP/ELANE/CTSG/ALB	5
BP	GO:1903555	regulation of tumor necrosis factor superfamily cytokine production	6/329	93/14162	0.0211792	0.45446	LTF/AZU1/BPI/GPNMB/CHRNA7/GAS6	6
BP	GO:0002115	store-operated calcium entry	2/329	10/14162	0.0214054	0.45446	CRACR2B/HOMER2	2
BP	GO:0031282	regulation of guanylate cyclase activity	2/329	10/14162	0.0214054	0.45446	NOS2/PDZD3	2
BP	GO:0044406	adhesion of symbiont to host	2/329	10/14162	0.0214054	0.45446	LTF/GAS6	2
BP	GO:0051938	L-glutamate import	2/329	10/14162	0.0214054	0.45446	KCNJ10/SLC1A3	2
BP	GO:0006699	bile acid biosynthetic process	3/329	26/14162	0.0217537	0.45446	MALRD1/CYP7B1/ABCB11	3
BP	GO:0015721	bile acid and bile salt transport	3/329	26/14162	0.0217537	0.45446	AKR1C1/ABCB11/ALB	3
BP	GO:0019433	triglyceride catabolic process	3/329	26/14162	0.0217537	0.45446	LPL/FABP5/FABP3	3
BP	GO:0071870	cellular response to catecholamine stimulus	3/329	26/14162	0.0217537	0.45446	ID1/PDE4D/BDNF	3
BP	GO:0072210	metanephric nephron development	3/329	26/14162	0.0217537	0.45446	EGR1/GREM1/LAMB2	3
BP	GO:0030201	heparan sulfate proteoglycan metabolic process	3/329	27/14162	0.0240617	0.492623	CSGALNACT1/PXYLP1/NDST1	3
BP	GO:0045823	positive regulation of heart contraction	3/329	27/14162	0.0240617	0.492623	EDN2/PDE4D/HEY2	3
BP	GO:0071868	cellular response to monoamine stimulus	3/329	27/14162	0.0240617	0.492623	ID1/PDE4D/BDNF	3
BP	GO:0071706	tumor necrosis factor superfamily cytokine production	6/329	96/14162	0.0243319	0.494857	LTF/AZU1/BPI/GPNMB/CHRNA7/GAS6	6
BP	GO:0007160	cell-matrix adhesion	9/329	180/14162	0.024874	0.496996	GREM1/COL17A1/SERPINE1/ARHGAP6/CCL21/ITGA11/EPDR1/ONECUT2/ANGPTL3	9
BP	GO:0007608	sensory perception of smell	6/329	97/14162	0.0254489	0.496996	OR2A7/OR52N2/OR52H1/OR10G3/CNGA4/OR1F2P	6
BP	GO:0052547	regulation of peptidase activity	14/329	336/14162	0.0256365	0.496996	SERPINA11/SERPINB10/SPINK7/PCOLCE2/SERPINE1/KNG1/GAS6/PI15/OVOS2/OVOS/GPER1/BIRC7/WFDC3/IFI27	14
BP	GO:0002689	negative regulation of leukocyte chemotaxis	2/329	11/14162	0.0257655	0.496996	GREM1/NBL1	2
BP	GO:0035630	bone mineralization involved in bone maturation	2/329	11/14162	0.0257655	0.496996	LTF/GREM1	2
BP	GO:0060065	uterus development	2/329	11/14162	0.0257655	0.496996	HOXA9/HOXA10	2
BP	GO:1900115	extracellular regulation of signal transduction	2/329	11/14162	0.0257655	0.496996	NBL1/FBN2	2
BP	GO:1900116	extracellular negative regulation of signal transduction	2/329	11/14162	0.0257655	0.496996	NBL1/FBN2	2
BP	GO:0060359	response to ammonium ion	5/329	72/14162	0.0258936	0.496996	EGR1/ID1/HOMER2/HTR3A/FOSB	5
BP	GO:1904031	positive regulation of cyclin-dependent protein kinase activity	3/329	28/14162	0.0264968	0.505414	STOX1/CCND1/HSPA2	3
BP	GO:0048708	astrocyte differentiation	4/329	50/14162	0.0285112	0.519526	LAMB2/EPHA4/FGFR3/GCM1	4
BP	GO:0006939	smooth muscle contraction	5/329	74/14162	0.0287291	0.519526	EDN2/PDE4D/KNG1/GPER1/NMU	5
BP	GO:0002686	negative regulation of leukocyte migration	3/329	29/14162	0.0290588	0.519526	GREM1/NBL1/CCL21	3
BP	GO:0050922	negative regulation of chemotaxis	3/329	29/14162	0.0290588	0.519526	ELANE/GREM1/NBL1	3
BP	GO:1901661	quinone metabolic process	3/329	29/14162	0.0290588	0.519526	AKR1C1/ADH4/CYP4F11	3
BP	GO:0090101	negative regulation of transmembrane receptor protein serine/threonine kinase signaling pathway	6/329	101/14162	0.0302569	0.519526	GREM1/NBL1/FBN2/TOB1/HTRA4/ONECUT2	6
BP	GO:0043462	regulation of ATPase activity	4/329	51/14162	0.0303904	0.519526	TNNT2/LTF/HSPA2/CNN3	4
BP	GO:0060393	regulation of pathway-restricted SMAD protein phosphorylation	4/329	51/14162	0.0303904	0.519526	GDF7/INHBC/GREM1/LEFTY2	4
BP	GO:0009812	flavonoid metabolic process	2/329	12/14162	0.0304509	0.519526	SULT1A1/UGT3A2	2
BP	GO:0016973	poly(A)+ mRNA export from nucleus	2/329	12/14162	0.0304509	0.519526	NXF3/NXF5	2
BP	GO:0022010	central nervous system myelination	2/329	12/14162	0.0304509	0.519526	KCNJ10/FGFR3	2
BP	GO:0032291	axon ensheathment in central nervous system	2/329	12/14162	0.0304509	0.519526	KCNJ10/FGFR3	2
BP	GO:0032823	regulation of natural killer cell differentiation	2/329	12/14162	0.0304509	0.519526	PGLYRP1/GAS6	2
BP	GO:0035886	vascular smooth muscle cell differentiation	2/329	12/14162	0.0304509	0.519526	HEY2/GATA6	2
BP	GO:0035988	chondrocyte proliferation	2/329	12/14162	0.0304509	0.519526	LTF/FGFR3	2
BP	GO:0042136	neurotransmitter biosynthetic process	2/329	12/14162	0.0304509	0.519526	MAOA/DAGLA	2
BP	GO:0045073	regulation of chemokine biosynthetic process	2/329	12/14162	0.0304509	0.519526	ELANE/AZU1	2
BP	GO:0048875	chemical homeostasis within a tissue	2/329	12/14162	0.0304509	0.519526	SFTPD/HOMER2	2
BP	GO:0061430	bone trabecula morphogenesis	2/329	12/14162	0.0304509	0.519526	GREM1/FBN2	2
BP	GO:0045807	positive regulation of endocytosis	6/329	102/14162	0.0315456	0.529979	GREM1/AZU1/SFTPD/SERPINE1/GAS6/CCL21	6
BP	GO:0031952	regulation of protein autophosphorylation	3/329	30/14162	0.031747	0.529979	GREM1/TOM1L1/PPP2R5B	3
BP	GO:0045933	positive regulation of muscle contraction	3/329	30/14162	0.031747	0.529979	EDN2/GPER1/NMU	3
BP	GO:0055007	cardiac muscle cell differentiation	5/329	76/14162	0.0317539	0.529979	GREM1/NEXN/SORBS2/HEY2/GATA6	5
BP	GO:0030198	extracellular matrix organization	14/329	349/14162	0.0338136	0.541536	CSGALNACT1/MMP8/ELANE/GREM1/LAMB2/FBN2/FBLN2/COL17A1/CTSG/SERPINE1/CHADL/GAS6/ITGA11/NOXO1	14
BP	GO:0030326	embryonic limb morphogenesis	6/329	104/14162	0.0342291	0.541536	GREM1/FBN2/HOXA9/CYP26B1/RAB23/HOXA10	6
BP	GO:0035113	embryonic appendage morphogenesis	6/329	104/14162	0.0342291	0.541536	GREM1/FBN2/HOXA9/CYP26B1/RAB23/HOXA10	6
BP	GO:0015807	L-amino acid transport	4/329	53/14162	0.0343635	0.541536	KCNJ10/SLC1A3/SLC36A1/SLC7A9	4
BP	GO:0032677	regulation of interleukin-8 production	4/329	53/14162	0.0343635	0.541536	CAMP/ELANE/BPI/SERPINE1	4
BP	GO:0030324	lung development	8/329	161/14162	0.0344389	0.541536	ID1/SFTPD/FGFR3/EDN2/PDE4D/SPRY2/GATA6/YAP1	8
BP	GO:0043062	extracellular structure organization	14/329	350/14162	0.0345128	0.541536	CSGALNACT1/MMP8/ELANE/GREM1/LAMB2/FBN2/FBLN2/COL17A1/CTSG/SERPINE1/CHADL/GAS6/ITGA11/NOXO1	14
BP	GO:1901342	regulation of vasculature development	9/329	191/14162	0.0345501	0.541536	EGR1/GREM1/ID1/KRT1/SERPINE1/CHRNA7/HEY2/GATA6/ANGPTL3	9
BP	GO:0007140	male meiosis	3/329	31/14162	0.0345608	0.541536	CYP26B1/HSPA2/FANCA	3
BP	GO:0030857	negative regulation of epithelial cell differentiation	3/329	31/14162	0.0345608	0.541536	ID1/CCND1/YAP1	3
BP	GO:0046622	positive regulation of organ growth	3/329	31/14162	0.0345608	0.541536	HEY2/GATA6/YAP1	3
BP	GO:0030148	sphingolipid biosynthetic process	5/329	78/14162	0.0349708	0.541536	ALOXE3/GAL3ST1/ST8SIA5/PPAP2A/SPTSSB	5
BP	GO:0050911	detection of chemical stimulus involved in sensory perception of smell	5/329	78/14162	0.0349708	0.541536	OR2A7/OR52N2/OR52H1/OR10G3/OR1F2P	5
BP	GO:0021516	dorsal spinal cord development	2/329	13/14162	0.0354441	0.541536	GDF7/DRAXIN	2
BP	GO:0042033	chemokine biosynthetic process	2/329	13/14162	0.0354441	0.541536	ELANE/AZU1	2
BP	GO:0060976	coronary vasculature development	2/329	13/14162	0.0354441	0.541536	HEY2/GATA6	2
BP	GO:0072202	cell differentiation involved in metanephros development	2/329	13/14162	0.0354441	0.541536	LAMB2/YAP1	2
BP	GO:0007423	sensory organ development	16/329	419/14162	0.0359449	0.54647	LAMB2/FBN2/CABP4/STOX1/CYP26B1/FGFR3/LGR5/CRYBA4/HEY2/CRB1/BDNF/SPRY2/C1QB/SCO2/FOXN4/MAB21L2	16
BP	GO:0060389	pathway-restricted SMAD protein phosphorylation	4/329	54/14162	0.0364579	0.551539	GDF7/INHBC/GREM1/LEFTY2	4
BP	GO:0071222	cellular response to lipopolysaccharide	7/329	134/14162	0.0368814	0.55521	LCN2/LTF/MIF/NOS2/PDE4D/SERPINE1/CEBPE	7
BP	GO:0046942	carboxylic acid transport	11/329	257/14162	0.0380565	0.570104	KCNJ10/HRH3/MIF/AKR1C1/ABCB11/BDNF/ALB/FABP3/SLC1A3/SLC36A1/SLC7A9	11
BP	GO:0002576	platelet degranulation	5/329	80/14162	0.0383823	0.572194	LEFTY2/SERPINE1/KNG1/GAS6/ALB	5
BP	GO:0000245	spliceosomal complex assembly	4/329	55/14162	0.0386244	0.573022	SNRPD1/SMN1/SMN2/SNRPG	4
BP	GO:0030323	respiratory tube development	8/329	165/14162	0.0389378	0.573746	ID1/SFTPD/FGFR3/EDN2/PDE4D/SPRY2/GATA6/YAP1	8
BP	GO:0045165	cell fate commitment	9/329	196/14162	0.039706	0.573746	GDF7/CYP26B1/FGFR3/HEY2/GCM1/SPRY2/GATA6/ONECUT2/FOXN4	9
BP	GO:0015849	organic acid transport	11/329	259/14162	0.0398866	0.573746	KCNJ10/HRH3/MIF/AKR1C1/ABCB11/BDNF/ALB/FABP3/SLC1A3/SLC36A1/SLC7A9	11
BP	GO:0031214	biomineral tissue development	6/329	108/14162	0.0400283	0.573746	LTF/GREM1/FBN2/FGFR3/GPNMB/GAS6	6
BP	GO:0010799	regulation of peptidyl-threonine phosphorylation	3/329	33/14162	0.0405614	0.573746	AZU1/STOX1/SPRY2	3
BP	GO:0006790	sulfur compound metabolic process	13/329	325/14162	0.04068	0.573746	GSTM1/CSGALNACT1/SULT2B1/SULT1A1/PXYLP1/GGTA1P/OMD/TPK1/PAPSS1/NDST1/GSTZ1/HPGDS/MCEE	13
BP	GO:0010310	regulation of hydrogen peroxide metabolic process	2/329	14/14162	0.0407283	0.573746	ZNF205/NOXO1	2
BP	GO:0010738	regulation of protein kinase A signaling	2/329	14/14162	0.0407283	0.573746	MIF/PDE4D	2
BP	GO:0032717	negative regulation of interleukin-8 production	2/329	14/14162	0.0407283	0.573746	ELANE/BPI	2
BP	GO:0050755	chemokine metabolic process	2/329	14/14162	0.0407283	0.573746	ELANE/AZU1	2
BP	GO:2000678	negative regulation of transcription regulatory region DNA binding	2/329	14/14162	0.0407283	0.573746	ID1/HEY2	2
BP	GO:0048598	embryonic morphogenesis	18/329	496/14162	0.0415436	0.580273	GDF7/MMP8/FOXE1/GREM1/FBN2/STOX1/HOXA9/CYP26B1/GCM1/RAB23/HOXA10/HOXA6/SPRY2/NDST1/GATA6/FOXN4/MAB21L2/YAP1	18
BP	GO:0008037	cell recognition	6/329	109/14162	0.0415695	0.580273	CSGALNACT1/EPHA4/ZAN/BDNF/CCL21/FUT3	6
BP	GO:1903522	regulation of blood circulation	9/329	198/14162	0.0419073	0.582341	TNNT2/TRPM4/NOS2/EDN2/PDE4D/HEY2/KCNE5/GPER1/FOXN4	9
BP	GO:0035265	organ growth	6/329	110/14162	0.0431477	0.589278	FGFR3/SORBS2/HEY2/SPRY2/GATA6/YAP1	6
BP	GO:1904018	positive regulation of vasculature development	6/329	110/14162	0.0431477	0.589278	EGR1/GREM1/SERPINE1/CHRNA7/GATA6/ANGPTL3	6
BP	GO:0021675	nerve development	4/329	57/14162	0.0431741	0.589278	KCNJ10/FGFR3/BDNF/SLC1A3	4
BP	GO:0032637	interleukin-8 production	4/329	57/14162	0.0431741	0.589278	CAMP/ELANE/BPI/SERPINE1	4
BP	GO:0001952	regulation of cell-matrix adhesion	5/329	83/14162	0.0438687	0.59611	GREM1/SERPINE1/ARHGAP6/CCL21/ONECUT2	5
BP	GO:0045861	negative regulation of proteolysis	12/329	297/14162	0.0450992	0.609281	SERPINA11/SERPINB10/SPINK7/SERPINE1/KNG1/RAB23/GAS6/PI15/OVOS2/OVOS/BIRC7/WFDC3	12
BP	GO:0010002	cardioblast differentiation	2/329	15/14162	0.0462875	0.609281	GREM1/GATA6	2
BP	GO:0043092	L-amino acid import	2/329	15/14162	0.0462875	0.609281	KCNJ10/SLC1A3	2
BP	GO:0070168	negative regulation of biomineral tissue development	2/329	15/14162	0.0462875	0.609281	GREM1/GAS6	2
BP	GO:1903010	regulation of bone development	2/329	15/14162	0.0462875	0.609281	LTF/GREM1	2
BP	GO:0043491	protein kinase B signaling	7/329	141/14162	0.0464306	0.609281	STOX1/RASD2/ITSN1/GAS6/SPRY2/CCL21/TYRO3	7
BP	GO:0071219	cellular response to molecule of bacterial origin	7/329	141/14162	0.0464306	0.609281	LCN2/LTF/MIF/NOS2/PDE4D/SERPINE1/CEBPE	7
BP	GO:0001818	negative regulation of cytokine production	9/329	202/14162	0.0465537	0.609281	PGLYRP1/LTF/ELANE/BPI/SFTPD/GPNMB/CHRNA7/GAS6/GATA6	9
BP	GO:0030809	negative regulation of nucleotide biosynthetic process	3/329	35/14162	0.0470512	0.609281	HRH3/PDZD3/PID1	3
BP	GO:0061383	trabecula morphogenesis	3/329	35/14162	0.0470512	0.609281	GREM1/FBN2/HEY2	3
BP	GO:1900372	negative regulation of purine nucleotide biosynthetic process	3/329	35/14162	0.0470512	0.609281	HRH3/PDZD3/PID1	3
BP	GO:0090596	sensory organ morphogenesis	9/329	203/14162	0.0477668	0.609281	FBN2/CABP4/STOX1/CYP26B1/FGFR3/CRB1/BDNF/SPRY2/FOXN4	9
BP	GO:0008217	regulation of blood pressure	7/329	142/14162	0.0479124	0.609281	ERAP2/NOS2/EDN2/PDE4D/CTSG/GAS6/GNB3	7
BP	GO:0042632	cholesterol homeostasis	4/329	59/14162	0.0480123	0.609281	AKR1C1/MALRD1/FABP3/ANGPTL3	4
BP	GO:0055092	sterol homeostasis	4/329	59/14162	0.0480123	0.609281	AKR1C1/MALRD1/FABP3/ANGPTL3	4
BP	GO:0072376	protein activation cascade	4/329	59/14162	0.0480123	0.609281	KRT1/KNG1/C1QB/C1QA	4
BP	GO:0030855	epithelial cell differentiation	17/329	471/14162	0.0487353	0.610756	GDF7/EHF/GREM1/LAMB2/ID1/AKR1C1/CYP26B1/FGFR3/PDE4D/PTK6/CCND1/HEY2/CNN3/KLF5/GATA6/ONECUT2/YAP1	17
BP	GO:0001505	regulation of neurotransmitter levels	8/329	173/14162	0.0490778	0.610756	MAOA/SYT9/KCNJ10/HRH3/SLC1A3/GPER1/DOC2A/DAGLA	8
BP	GO:0032496	response to lipopolysaccharide	11/329	269/14162	0.0499587	0.610756	LCN2/LTF/ELANE/PTGES/MIF/NOS2/PDE4D/CTSG/SERPINE1/CEBPE/FMO1	11
BP	GO:0090287	regulation of cellular response to growth factor stimulus	9/329	205/14162	0.0502556	0.610756	GREM1/NBL1/FBN2/TOB1/HTRA4/SPRY2/PPP2R5B/GATA6/ONECUT2	9
BP	GO:0050795	regulation of behavior	8/329	174/14162	0.0504551	0.610756	ELANE/GREM1/AZU1/NBL1/EDN2/SERPINE1/GAS6/CCL21	8
BP	GO:0060428	lung epithelium development	3/329	36/14162	0.050476	0.610756	FGFR3/GATA6/YAP1	3
BP	GO:2000351	regulation of endothelial cell apoptotic process	3/329	36/14162	0.050476	0.610756	SERPINE1/GAS6/GPER1	3
BP	GO:0001523	retinoid metabolic process	4/329	60/14162	0.0505394	0.610756	LPL/AKR1C1/CYP26B1/ADH4	4
BP	GO:0008016	regulation of heart contraction	7/329	144/14162	0.0509656	0.610756	TNNT2/TRPM4/EDN2/PDE4D/HEY2/KCNE5/FOXN4	7
BP	GO:0048592	eye morphogenesis	6/329	115/14162	0.0515988	0.610756	FBN2/CABP4/FGFR3/CRB1/BDNF/FOXN4	6
BP	GO:0016202	regulation of striated muscle tissue development	5/329	87/14162	0.0518798	0.610756	GREM1/CYP26B1/HEY2/BDNF/GATA6	5
BP	GO:0050728	negative regulation of inflammatory response	5/329	87/14162	0.0518798	0.610756	PGLYRP1/ELANE/KRT1/GPER1/TYRO3	5
BP	GO:0003299	muscle hypertrophy in response to stress	2/329	16/14162	0.0521061	0.610756	HEY2/GATA6	2
BP	GO:0010560	positive regulation of glycoprotein biosynthetic process	2/329	16/14162	0.0521061	0.610756	PXYLP1/CCL21	2
BP	GO:0010971	positive regulation of G2/M transition of mitotic cell cycle	2/329	16/14162	0.0521061	0.610756	STOX1/CCND1	2
BP	GO:0014898	cardiac muscle hypertrophy in response to stress	2/329	16/14162	0.0521061	0.610756	HEY2/GATA6	2
BP	GO:0035584	calcium-mediated signaling using intracellular calcium source	2/329	16/14162	0.0521061	0.610756	AZU1/HOMER2	2
BP	GO:0043090	amino acid import	2/329	16/14162	0.0521061	0.610756	KCNJ10/SLC1A3	2
BP	GO:0060045	positive regulation of cardiac muscle cell proliferation	2/329	16/14162	0.0521061	0.610756	HEY2/GATA6	2
BP	GO:0060602	branch elongation of an epithelium	2/329	16/14162	0.0521061	0.610756	SPRY2/YAP1	2
BP	GO:0030282	bone mineralization	5/329	88/14162	0.0540075	0.626004	LTF/GREM1/FBN2/FGFR3/GPNMB	5
BP	GO:0003044	regulation of systemic arterial blood pressure mediated by a chemical signal	3/329	37/14162	0.0540186	0.626004	EDN2/PDE4D/CTSG	3
BP	GO:0021515	cell differentiation in spinal cord	3/329	37/14162	0.0540186	0.626004	GDF7/DRAXIN/FOXN4	3
BP	GO:0051896	regulation of protein kinase B signaling	6/329	117/14162	0.055243	0.635721	STOX1/RASD2/ITSN1/GAS6/SPRY2/CCL21	6
BP	GO:0030101	natural killer cell activation	4/329	62/14162	0.0558085	0.635721	PGLYRP1/IFNK/GAS6/TYRO3	4
BP	GO:0048634	regulation of muscle organ development	5/329	89/14162	0.0561851	0.635721	GREM1/CYP26B1/HEY2/BDNF/GATA6	5
BP	GO:1901861	regulation of muscle tissue development	5/329	89/14162	0.0561851	0.635721	GREM1/CYP26B1/HEY2/BDNF/GATA6	5
BP	GO:0022617	extracellular matrix disassembly	6/329	118/14162	0.0571221	0.635721	MMP8/ELANE/FBN2/COL17A1/CTSG/NOXO1	6
BP	GO:0048521	negative regulation of behavior	3/329	38/14162	0.0576772	0.635721	ELANE/GREM1/NBL1	3
BP	GO:0055024	regulation of cardiac muscle tissue development	3/329	38/14162	0.0576772	0.635721	GREM1/HEY2/GATA6	3
BP	GO:1903727	positive regulation of phospholipid metabolic process	3/329	38/14162	0.0576772	0.635721	FGFR3/FABP3/CCL21	3
BP	GO:0002323	natural killer cell activation involved in immune response	2/329	17/14162	0.0581692	0.635721	PGLYRP1/IFNK	2
BP	GO:0014887	cardiac muscle adaptation	2/329	17/14162	0.0581692	0.635721	HEY2/GATA6	2
BP	GO:0021513	spinal cord dorsal/ventral patterning	2/329	17/14162	0.0581692	0.635721	RAB23/FOXN4	2
BP	GO:0030826	regulation of cGMP biosynthetic process	2/329	17/14162	0.0581692	0.635721	NOS2/PDZD3	2
BP	GO:0043586	tongue development	2/329	17/14162	0.0581692	0.635721	CYP26B1/BDNF	2
BP	GO:0071371	cellular response to gonadotropin stimulus	2/329	17/14162	0.0581692	0.635721	EGR1/GATA6	2
BP	GO:0072215	regulation of metanephros development	2/329	17/14162	0.0581692	0.635721	EGR1/YAP1	2
BP	GO:1902751	positive regulation of cell cycle G2/M phase transition	2/329	17/14162	0.0581692	0.635721	STOX1/CCND1	2
BP	GO:0035107	appendage morphogenesis	6/329	120/14162	0.0609942	0.649061	GREM1/FBN2/HOXA9/CYP26B1/RAB23/HOXA10	6
BP	GO:0035108	limb morphogenesis	6/329	120/14162	0.0609942	0.649061	GREM1/FBN2/HOXA9/CYP26B1/RAB23/HOXA10	6
BP	GO:0016101	diterpenoid metabolic process	4/329	64/14162	0.0613618	0.649061	LPL/AKR1C1/CYP26B1/ADH4	4
BP	GO:0070167	regulation of biomineral tissue development	4/329	64/14162	0.0613618	0.649061	LTF/GREM1/FBN2/GAS6	4
BP	GO:0010862	positive regulation of pathway-restricted SMAD protein phosphorylation	3/329	39/14162	0.0614499	0.649061	GDF7/INHBC/LEFTY2	3
BP	GO:0042220	response to cocaine	3/329	39/14162	0.0614499	0.649061	EGR1/HOMER2/HTR3A	3
BP	GO:0042445	hormone metabolic process	7/329	151/14162	0.0626038	0.649061	CPE/FOXE1/SULT1A1/AKR1C1/CYP26B1/CTSG/ADH4	7
BP	GO:0002237	response to molecule of bacterial origin	11/329	280/14162	0.0628855	0.649061	LCN2/LTF/ELANE/PTGES/MIF/NOS2/PDE4D/CTSG/SERPINE1/CEBPE/FMO1	11
BP	GO:0001676	long-chain fatty acid metabolic process	5/329	92/14162	0.0630177	0.649061	ALOXE3/PTGES/PTGR1/HPGDS/DAGLA	5
BP	GO:0035051	cardiocyte differentiation	5/329	92/14162	0.0630177	0.649061	GREM1/NEXN/SORBS2/HEY2/GATA6	5
BP	GO:0001656	metanephros development	4/329	65/14162	0.0642441	0.649061	EGR1/GREM1/LAMB2/YAP1	4
BP	GO:0010737	protein kinase A signaling	2/329	18/14162	0.0644623	0.649061	MIF/PDE4D	2
BP	GO:0010996	response to auditory stimulus	2/329	18/14162	0.0644623	0.649061	BDNF/SLC1A3	2
BP	GO:0031954	positive regulation of protein autophosphorylation	2/329	18/14162	0.0644623	0.649061	GREM1/TOM1L1	2
BP	GO:0031958	corticosteroid receptor signaling pathway	2/329	18/14162	0.0644623	0.649061	BDNF/GPER1	2
BP	GO:0032331	negative regulation of chondrocyte differentiation	2/329	18/14162	0.0644623	0.649061	GREM1/CHADL	2
BP	GO:0033233	regulation of protein sumoylation	2/329	18/14162	0.0644623	0.649061	EGR1/RASD2	2
BP	GO:0034368	protein-lipid complex remodeling	2/329	18/14162	0.0644623	0.649061	LPL/MPO	2
BP	GO:0034369	plasma lipoprotein particle remodeling	2/329	18/14162	0.0644623	0.649061	LPL/MPO	2
BP	GO:0043931	ossification involved in bone maturation	2/329	18/14162	0.0644623	0.649061	LTF/GREM1	2
BP	GO:0055023	positive regulation of cardiac muscle tissue growth	2/329	18/14162	0.0644623	0.649061	HEY2/GATA6	2
BP	GO:0071480	cellular response to gamma radiation	2/329	18/14162	0.0644623	0.649061	EGR1/YAP1	2
BP	GO:0072243	metanephric nephron epithelium development	2/329	18/14162	0.0644623	0.649061	LAMB2/YAP1	2
BP	GO:1903020	positive regulation of glycoprotein metabolic process	2/329	18/14162	0.0644623	0.649061	PXYLP1/CCL21	2
BP	GO:0030514	negative regulation of BMP signaling pathway	3/329	40/14162	0.0653347	0.64933	GREM1/NBL1/TOB1	3
BP	GO:0032757	positive regulation of interleukin-8 production	3/329	40/14162	0.0653347	0.64933	CAMP/ELANE/SERPINE1	3
BP	GO:0048260	positive regulation of receptor-mediated endocytosis	3/329	40/14162	0.0653347	0.64933	GREM1/SERPINE1/CCL21	3
BP	GO:0072577	endothelial cell apoptotic process	3/329	40/14162	0.0653347	0.64933	SERPINE1/GAS6/GPER1	3
BP	GO:0048839	inner ear development	7/329	153/14162	0.0662036	0.655842	STOX1/FGFR3/LGR5/HEY2/BDNF/SPRY2/C1QB	7
BP	GO:0006631	fatty acid metabolic process	12/329	317/14162	0.0669825	0.659296	LPL/ALOXE3/PTGES/MIF/GGTA1P/EDN2/PTGR1/FABP3/ANGPTL3/HPGDS/MCEE/DAGLA	12
BP	GO:0055123	digestive system development	6/329	123/14162	0.067088	0.659296	CELA1/FOXE1/FGFR3/PTK6/KLF5/GATA6	6
BP	GO:0030510	regulation of BMP signaling pathway	4/329	66/14162	0.0671962	0.659296	GREM1/NBL1/TOB1/GATA6	4
BP	GO:0010810	regulation of cell-substrate adhesion	7/329	154/14162	0.0680494	0.664492	GREM1/FBLN2/SERPINE1/ARHGAP6/OLFM4/CCL21/ONECUT2	7
BP	GO:0030195	negative regulation of blood coagulation	3/329	41/14162	0.0693296	0.664492	KRT1/SERPINE1/KNG1	3
BP	GO:0090183	regulation of kidney development	3/329	41/14162	0.0693296	0.664492	EGR1/GREM1/YAP1	3
BP	GO:1900047	negative regulation of hemostasis	3/329	41/14162	0.0693296	0.664492	KRT1/SERPINE1/KNG1	3
BP	GO:2000107	negative regulation of leukocyte apoptotic process	3/329	41/14162	0.0693296	0.664492	MIF/GAS6/CCL21	3
BP	GO:0052548	regulation of endopeptidase activity	12/329	319/14162	0.0694962	0.664492	SERPINA11/SERPINB10/SPINK7/SERPINE1/KNG1/GAS6/OVOS2/OVOS/GPER1/BIRC7/WFDC3/IFI27	12
BP	GO:0007218	neuropeptide signaling pathway	4/329	67/14162	0.0702176	0.664492	CPE/NPBWR1/SORCS2/NMU	4
BP	GO:0015672	monovalent inorganic cation transport	17/329	495/14162	0.0704057	0.664492	KCNJ10/HRH3/SCN3A/SLC2A5/SLC5A4/HTR3A/KCNJ9/KCNK5/KCNE5/ABCB11/NKAIN2/SLC2A14/SLC2A12/SLC9A2/SLC36A1/SLC9C1/CNGA4	17
BP	GO:0097285	cell-type specific apoptotic process	14/329	389/14162	0.0705532	0.664492	EGR1/DRAXIN/MIF/FGFR3/ITSN1/SERPINE1/HEY2/GAS6/BDNF/CCL21/GPER1/PLK5/BIRC7/TYRO3	14
BP	GO:0060541	respiratory system development	8/329	187/14162	0.0706477	0.664492	ID1/SFTPD/FGFR3/EDN2/PDE4D/SPRY2/GATA6/YAP1	8
BP	GO:0021511	spinal cord patterning	2/329	19/14162	0.0709715	0.664492	RAB23/FOXN4	2
BP	GO:0031664	regulation of lipopolysaccharide-mediated signaling pathway	2/329	19/14162	0.0709715	0.664492	LTF/MIF	2
BP	GO:0032042	mitochondrial DNA metabolic process	2/329	19/14162	0.0709715	0.664492	STOX1/PID1	2
BP	GO:0034367	macromolecular complex remodeling	2/329	19/14162	0.0709715	0.664492	LPL/MPO	2
BP	GO:0070207	protein homotrimerization	2/329	19/14162	0.0709715	0.664492	LCN2/MIF	2
BP	GO:0006956	complement activation	3/329	42/14162	0.0734324	0.676027	KRT1/C1QB/C1QA	3
BP	GO:0014047	glutamate secretion	3/329	42/14162	0.0734324	0.676027	HRH3/BDNF/SLC1A3	3
BP	GO:0042743	hydrogen peroxide metabolic process	3/329	42/14162	0.0734324	0.676027	MPO/ZNF205/NOXO1	3
BP	GO:0048168	regulation of neuronal synaptic plasticity	3/329	42/14162	0.0734324	0.676027	EGR1/KCNJ10/BDNF	3
BP	GO:0050766	positive regulation of phagocytosis	3/329	42/14162	0.0734324	0.676027	AZU1/SFTPD/GAS6	3
BP	GO:0070374	positive regulation of ERK1 and ERK2 cascade	6/329	126/14162	0.0735242	0.676027	MIF/FGFR3/GAS6/SPRY2/CCL21/GPER1	6
BP	GO:0071216	cellular response to biotic stimulus	7/329	157/14162	0.073771	0.676271	LCN2/LTF/MIF/NOS2/PDE4D/SERPINE1/CEBPE	7
BP	GO:0030593	neutrophil chemotaxis	4/329	69/14162	0.0764659	0.696373	EDN2/PDE4D/CCL21/S100A12	4
BP	GO:0038083	peptidyl-tyrosine autophosphorylation	3/329	43/14162	0.0776409	0.696373	GREM1/BMX/PTK6	3
BP	GO:0050819	negative regulation of coagulation	3/329	43/14162	0.0776409	0.696373	KRT1/SERPINE1/KNG1	3
BP	GO:0003209	cardiac atrium morphogenesis	2/329	20/14162	0.0776835	0.696373	TNNT2/HEY2	2
BP	GO:0042133	neurotransmitter metabolic process	2/329	20/14162	0.0776835	0.696373	MAOA/DAGLA	2
BP	GO:0072207	metanephric epithelium development	2/329	20/14162	0.0776835	0.696373	LAMB2/YAP1	2
BP	GO:0060348	bone development	7/329	159/14162	0.0777389	0.696373	CSGALNACT1/LTF/GREM1/CYP26B1/FGFR3/RAB23/INPPL1	7
BP	GO:0042493	response to drug	13/329	360/14162	0.0778017	0.696373	LCN2/EGR1/LPL/FOSL1/NOS2/GABRE/CCND1/GAS6/BDNF/FABP3/SLC1A3/GATA6/FOSB	13
BP	GO:0006865	amino acid transport	6/329	128/14162	0.0780046	0.696373	KCNJ10/HRH3/BDNF/SLC1A3/SLC36A1/SLC7A9	6
BP	GO:0003002	regionalization	10/329	258/14162	0.0791762	0.704783	GREM1/NBL1/HOXA9/CYP26B1/HEY2/RAB23/HOXA10/HOXA6/HES7/FOXN4	10
BP	GO:0003073	regulation of systemic arterial blood pressure	4/329	70/14162	0.0796914	0.707319	EDN2/PDE4D/CTSG/GAS6	4
BP	GO:0015711	organic anion transport	13/329	362/14162	0.0804227	0.711753	KCNJ10/ABCA13/HRH3/MIF/AKR1C1/ABCB11/BDNF/ALB/FABP3/SLC1A3/CALHM1/SLC36A1/SLC7A9	13
BP	GO:0044242	cellular lipid catabolic process	7/329	161/14162	0.0818292	0.714902	LPL/CYP26B1/FABP5/FABP3/ANGPTL3/MCEE/DAGLA	7
BP	GO:0050918	positive chemotaxis	3/329	44/14162	0.0819527	0.714902	AZU1/MIF/PLXNB3	3
BP	GO:0001101	response to acid chemical	10/329	260/14162	0.0823513	0.714902	EGR1/PTGES/AKR1C1/CYP26B1/PTK6/BDNF/PID1/FABP3/CCL21/YAP1	10
BP	GO:0030522	intracellular receptor signaling pathway	10/329	260/14162	0.0823513	0.714902	DEFA1/DEFA3/DEFA1B/RBFOX2/ALOXE3/CYP26B1/CYP7B1/BDNF/GPER1/PPAP2A	10
BP	GO:0002027	regulation of heart rate	4/329	71/14162	0.0829837	0.714902	EDN2/PDE4D/HEY2/KCNE5	4
BP	GO:0060047	heart contraction	7/329	162/14162	0.0839201	0.714902	TNNT2/TRPM4/EDN2/PDE4D/HEY2/KCNE5/FOXN4	7
BP	GO:0002683	negative regulation of immune system process	12/329	330/14162	0.0844125	0.714902	PGLYRP1/LTF/GREM1/NBL1/BPI/MIF/HOXA9/SFTPD/OLFM4/CCL21/GPER1/TYRO3	12
BP	GO:0044057	regulation of system process	13/329	365/14162	0.0844591	0.714902	TNNT2/TRPM4/KCNJ10/NOS2/EDN2/PDE4D/KNG1/HEY2/KCNE5/GAS6/GPER1/NMU/FOXN4	13
BP	GO:0014072	response to isoquinoline alkaloid	2/329	21/14162	0.0845853	0.714902	EGR1/FOSB	2
BP	GO:0033688	regulation of osteoblast proliferation	2/329	21/14162	0.0845853	0.714902	LTF/GREM1	2
BP	GO:0045909	positive regulation of vasodilation	2/329	21/14162	0.0845853	0.714902	NOS2/GPER1	2
BP	GO:0055090	acylglycerol homeostasis	2/329	21/14162	0.0845853	0.714902	LPL/ANGPTL3	2
BP	GO:0060421	positive regulation of heart growth	2/329	21/14162	0.0845853	0.714902	HEY2/GATA6	2
BP	GO:0070328	triglyceride homeostasis	2/329	21/14162	0.0845853	0.714902	LPL/ANGPTL3	2
BP	GO:1990090	cellular response to nerve growth factor stimulus	2/329	21/14162	0.0845853	0.714902	ID1/BDNF	2
BP	GO:2000352	negative regulation of endothelial cell apoptotic process	2/329	21/14162	0.0845853	0.714902	SERPINE1/GAS6	2
BP	GO:0019932	second-messenger-mediated signaling	8/329	195/14162	0.0852181	0.714902	AZU1/RASD2/HOMER2/NOS2/EDN2/PDE4D/PDZD3/CAMKK2	8
BP	GO:0018108	peptidyl-tyrosine phosphorylation	11/329	296/14162	0.0853044	0.714902	INSRR/GREM1/EPHA4/BMX/MIF/FGFR3/PTK6/GAS6/PPP2R5B/CAMKK2/TYRO3	11
BP	GO:0035637	multicellular organismal signaling	5/329	101/14162	0.0861834	0.714902	TRPM4/SCN3A/PDE4D/KCNE5/GPER1	5
BP	GO:0006721	terpenoid metabolic process	4/329	72/14162	0.086342	0.714902	LPL/AKR1C1/CYP26B1/ADH4	4
BP	GO:0006801	superoxide metabolic process	3/329	45/14162	0.0863656	0.714902	MPO/NOS2/NOXO1	3
BP	GO:0006940	regulation of smooth muscle contraction	3/329	45/14162	0.0863656	0.714902	EDN2/GPER1/NMU	3
BP	GO:0055013	cardiac muscle cell development	3/329	45/14162	0.0863656	0.714902	NEXN/SORBS2/HEY2	3
BP	GO:0090382	phagosome maturation	3/329	45/14162	0.0863656	0.714902	LTF/CAMP/NOS2	3
BP	GO:0003015	heart process	7/329	164/14162	0.0881935	0.717845	TNNT2/TRPM4/EDN2/PDE4D/HEY2/KCNE5/FOXN4	7
BP	GO:0018212	peptidyl-tyrosine modification	11/329	298/14162	0.0884143	0.717845	INSRR/GREM1/EPHA4/BMX/MIF/FGFR3/PTK6/GAS6/PPP2R5B/CAMKK2/TYRO3	11
BP	GO:0071902	positive regulation of protein serine/threonine kinase activity	10/329	264/14162	0.0889331	0.717845	LTF/ELANE/EPHA4/MIF/CHRNA7/CCND1/HSPA2/SPRY2/S100A12/BIRC7	10
BP	GO:0008584	male gonad development	5/329	102/14162	0.0889998	0.717845	HOXA9/CCND1/FANCA/HOXA10/GATA6	5
BP	GO:0045766	positive regulation of angiogenesis	5/329	102/14162	0.0889998	0.717845	GREM1/SERPINE1/CHRNA7/GATA6/ANGPTL3	5
BP	GO:0046546	development of primary male sexual characteristics	5/329	102/14162	0.0889998	0.717845	HOXA9/CCND1/FANCA/HOXA10/GATA6	5
BP	GO:0046323	glucose import	4/329	73/14162	0.0897654	0.717845	SLC2A5/SLC2A14/PID1/SLC2A12	4
BP	GO:1990266	neutrophil migration	4/329	73/14162	0.0897654	0.717845	EDN2/PDE4D/CCL21/S100A12	4
BP	GO:0006749	glutathione metabolic process	3/329	46/14162	0.0908771	0.717845	GSTM1/GGTA1P/GSTZ1	3
BP	GO:0055017	cardiac muscle tissue growth	3/329	46/14162	0.0908771	0.717845	SORBS2/HEY2/GATA6	3
BP	GO:0060350	endochondral bone morphogenesis	3/329	46/14162	0.0908771	0.717845	CSGALNACT1/FGFR3/INPPL1	3
BP	GO:0060425	lung morphogenesis	3/329	46/14162	0.0908771	0.717845	ID1/SPRY2/YAP1	3
BP	GO:0071695	anatomical structure maturation	3/329	46/14162	0.0908771	0.717845	LTF/GREM1/FGFR3	3
BP	GO:1903115	regulation of actin filament-based movement	3/329	46/14162	0.0908771	0.717845	TNNT2/PDE4D/KCNE5	3
BP	GO:1904035	regulation of epithelial cell apoptotic process	3/329	46/14162	0.0908771	0.717845	SERPINE1/GAS6/GPER1	3
BP	GO:0045926	negative regulation of growth	8/329	198/14162	0.0911049	0.717845	CAMP/ELANE/GREM1/DRAXIN/MPO/FGFR3/PTK6/CTSG	8
BP	GO:0015813	L-glutamate transport	2/329	22/14162	0.0916647	0.717845	KCNJ10/SLC1A3	2
BP	GO:0030823	regulation of cGMP metabolic process	2/329	22/14162	0.0916647	0.717845	NOS2/PDZD3	2
BP	GO:0042730	fibrinolysis	2/329	22/14162	0.0916647	0.717845	KRT1/SERPINE1	2
BP	GO:0060441	epithelial tube branching involved in lung morphogenesis	2/329	22/14162	0.0916647	0.717845	SPRY2/YAP1	2
BP	GO:0061082	myeloid leukocyte cytokine production	2/329	22/14162	0.0916647	0.717845	MIF/GAS6	2
BP	GO:0055088	lipid homeostasis	5/329	103/14162	0.0918636	0.717845	LPL/AKR1C1/MALRD1/FABP3/ANGPTL3	5
BP	GO:0002685	regulation of leukocyte migration	6/329	134/14162	0.0923472	0.71797	GREM1/NBL1/EDN2/SERPINE1/GAS6/CCL21	6
BP	GO:0006937	regulation of muscle contraction	6/329	134/14162	0.0923472	0.71797	TNNT2/EDN2/PDE4D/KCNE5/GPER1/NMU	6
BP	GO:0003012	muscle system process	11/329	301/14162	0.093208	0.720135	TNNT2/EDN2/PDE4D/KNG1/SORBS2/HEY2/KCNE5/GPER1/GATA6/SCO2/NMU	11
BP	GO:0031279	regulation of cyclase activity	4/329	74/14162	0.0932532	0.720135	HRH3/NOS2/PDZD3/GPER1	4
BP	GO:0045596	negative regulation of cell differentiation	16/329	479/14162	0.0933291	0.720135	PGLYRP1/LTF/GREM1/DRAXIN/EPHA4/ID1/TOB1/HOXA9/FGFR3/CCND1/CHADL/HEY2/BDNF/GPER1/GPR173/YAP1	16
BP	GO:0031960	response to corticosteroid	6/329	135/14162	0.0948676	0.72653	KCNJ10/FOSL1/CCND1/GPER1/FOSB/IL22	6
BP	GO:0048736	appendage development	6/329	135/14162	0.0948676	0.72653	GREM1/FBN2/HOXA9/CYP26B1/RAB23/HOXA10	6
BP	GO:0060173	limb development	6/329	135/14162	0.0948676	0.72653	GREM1/FBN2/HOXA9/CYP26B1/RAB23/HOXA10	6
BP	GO:0046677	response to antibiotic	3/329	47/14162	0.0954847	0.726679	EGR1/ID1/SLC1A3	3
BP	GO:0002690	positive regulation of leukocyte chemotaxis	4/329	75/14162	0.0968045	0.726679	EDN2/SERPINE1/GAS6/CCL21	4
BP	GO:0051339	regulation of lyase activity	4/329	75/14162	0.0968045	0.726679	HRH3/NOS2/PDZD3/GPER1	4
BP	GO:0003018	vascular process in circulatory system	6/329	136/14162	0.0974247	0.726679	TRPM4/AZU1/NOS2/EDN2/KNG1/GPER1	6
BP	GO:0050679	positive regulation of epithelial cell proliferation	6/329	136/14162	0.0974247	0.726679	ID1/STOX1/FGFR3/CYP7B1/PLXNB3/CCND1	6
BP	GO:1901654	response to ketone	6/329	136/14162	0.0974247	0.726679	FOSL1/CCND1/GAS6/CCL21/UGT3A2/FOSB	6
BP	GO:0031345	negative regulation of cell projection organization	5/329	105/14162	0.0977319	0.726679	DRAXIN/EPHA4/ID1/PLXNB3/CCL21	5
BP	GO:0001504	neurotransmitter uptake	2/329	23/14162	0.0989097	0.726679	KCNJ10/SLC1A3	2
BP	GO:0003230	cardiac atrium development	2/329	23/14162	0.0989097	0.726679	TNNT2/HEY2	2
BP	GO:0010800	positive regulation of peptidyl-threonine phosphorylation	2/329	23/14162	0.0989097	0.726679	AZU1/STOX1	2
BP	GO:0015800	acidic amino acid transport	2/329	23/14162	0.0989097	0.726679	KCNJ10/SLC1A3	2
BP	GO:0042462	eye photoreceptor cell development	2/329	23/14162	0.0989097	0.726679	CABP4/CRB1	2
BP	GO:0060043	regulation of cardiac muscle cell proliferation	2/329	23/14162	0.0989097	0.726679	HEY2/GATA6	2
BP	GO:0060216	definitive hemopoiesis	2/329	23/14162	0.0989097	0.726679	RBFOX2/HOXA9	2
BP	GO:0060487	lung epithelial cell differentiation	2/329	23/14162	0.0989097	0.726679	GATA6/YAP1	2
BP	GO:1990089	response to nerve growth factor	2/329	23/14162	0.0989097	0.726679	ID1/BDNF	2
BP	GO:1990748	cellular detoxification	2/329	23/14162	0.0989097	0.726679	GSTM1/MPO	2
BP	GO:0010821	regulation of mitochondrion organization	8/329	202/14162	0.0993102	0.72788	MRGPRE/STOX1/ZNF205/PID1/GPER1/MPV17L2/GPHA2/MGARP	8
BP	GO:0033627	cell adhesion mediated by integrin	3/329	48/14162	0.100186	0.729042	SERPINE1/CCL21/ITGA11	3
BP	GO:0055006	cardiac cell development	3/329	48/14162	0.100186	0.729042	NEXN/SORBS2/HEY2	3
BP	GO:0060395	SMAD protein signal transduction	3/329	48/14162	0.100186	0.729042	GDF7/INHBC/LEFTY2	3
BP	GO:2000106	regulation of leukocyte apoptotic process	4/329	76/14162	0.100418	0.729042	MIF/GAS6/CCL21/BIRC7	4
BP	GO:0071156	regulation of cell cycle arrest	5/329	106/14162	0.100736	0.729621	MIF/CCND1/PPP2R5B/GPER1/GATA6	5
BP	GO:0015992	proton transport	6/329	138/14162	0.102648	0.738235	SLC2A5/SLC2A14/SLC2A12/SLC9A2/SLC36A1/SLC9C1	6
BP	GO:0043901	negative regulation of multi-organism process	6/329	138/14162	0.102648	0.738235	LTF/CAMP/ELANE/MPO/CTSG/HPGDS	6
BP	GO:0007224	smoothened signaling pathway	5/329	107/14162	0.103785	0.738235	FGFR3/CC2D2A/RAB23/EVC2/NDST1	5
BP	GO:0050907	detection of chemical stimulus involved in sensory perception	5/329	107/14162	0.103785	0.738235	OR2A7/OR52N2/OR52H1/OR10G3/OR1F2P	5
BP	GO:0050921	positive regulation of chemotaxis	5/329	107/14162	0.103785	0.738235	AZU1/EDN2/SERPINE1/GAS6/CCL21	5
BP	GO:0021510	spinal cord development	4/329	77/14162	0.104094	0.738235	GDF7/DRAXIN/RAB23/FOXN4	4
BP	GO:0003208	cardiac ventricle morphogenesis	3/329	49/14162	0.104978	0.738235	TNNT2/CPE/HEY2	3
BP	GO:0003300	cardiac muscle hypertrophy	3/329	49/14162	0.104978	0.738235	SORBS2/HEY2/GATA6	3
BP	GO:0009988	cell-cell recognition	3/329	49/14162	0.104978	0.738235	ZAN/CCL21/FUT3	3
BP	GO:0010389	regulation of G2/M transition of mitotic cell cycle	3/329	49/14162	0.104978	0.738235	STOX1/CCND1/HSPA2	3
BP	GO:0050891	multicellular organismal water homeostasis	3/329	49/14162	0.104978	0.738235	KRT1/ALOXE3/CYP26B1	3
BP	GO:0006688	glycosphingolipid biosynthetic process	2/329	24/14162	0.106309	0.738235	GAL3ST1/ST8SIA5	2
BP	GO:0033687	osteoblast proliferation	2/329	24/14162	0.106309	0.738235	LTF/GREM1	2
BP	GO:0043030	regulation of macrophage activation	2/329	24/14162	0.106309	0.738235	BPI/MIF	2
BP	GO:0048488	synaptic vesicle endocytosis	2/329	24/14162	0.106309	0.738235	ITSN1/PACSIN1	2
BP	GO:0060479	lung cell differentiation	2/329	24/14162	0.106309	0.738235	GATA6/YAP1	2
BP	GO:0061037	negative regulation of cartilage development	2/329	24/14162	0.106309	0.738235	GREM1/CHADL	2
BP	GO:0071391	cellular response to estrogen stimulus	2/329	24/14162	0.106309	0.738235	GPER1/UGT3A2	2
BP	GO:0043583	ear development	7/329	172/14162	0.106492	0.738235	STOX1/FGFR3/LGR5/HEY2/BDNF/SPRY2/C1QB	7
BP	GO:0030111	regulation of Wnt signaling pathway	10/329	274/14162	0.106737	0.738263	TRPM4/EGR1/GREM1/DRAXIN/FGFR3/LGR5/DKK4/CCND1/KREMEN1/YAP1	10
BP	GO:0048608	reproductive structure development	12/329	345/14162	0.10776	0.743666	GDF7/FOSL1/HOXA9/CYP7B1/CCND1/FANCA/HEY2/GCM1/HOXA10/GATA6/CCNF/TYRO3	12
BP	GO:0006818	hydrogen transport	6/329	140/14162	0.108015	0.743756	SLC2A5/SLC2A14/SLC2A12/SLC9A2/SLC36A1/SLC9C1	6
BP	GO:0006836	neurotransmitter transport	7/329	173/14162	0.108913	0.748262	MAOA/SYT9/KCNJ10/HRH3/SLC1A3/GPER1/DOC2A	7
BP	GO:0044283	small molecule biosynthetic process	16/329	491/14162	0.109416	0.750037	LPL/ALOXE3/PTGES/MIF/MPO/GGTA1P/EDN2/MALRD1/CYP7B1/PTGR1/ABCB11/FABP5/SLC1A3/GPER1/HPGDS/PADI4	16
BP	GO:0014897	striated muscle hypertrophy	3/329	50/14162	0.109859	0.750827	SORBS2/HEY2/GATA6	3
BP	GO:0046467	membrane lipid biosynthetic process	5/329	109/14162	0.11002	0.750827	ALOXE3/GAL3ST1/ST8SIA5/PPAP2A/SPTSSB	5
BP	GO:0007269	neurotransmitter secretion	6/329	141/14162	0.110753	0.754148	MAOA/SYT9/HRH3/SLC1A3/GPER1/DOC2A	6
BP	GO:0010469	regulation of receptor activity	4/329	79/14162	0.111627	0.758419	GREM1/PDE4D/SERPINE1/PPP2R5B	4
BP	GO:0043279	response to alkaloid	5/329	110/14162	0.113205	0.76008	EGR1/HOMER2/HTR3A/CHRNA7/FOSB	5
BP	GO:0019228	neuronal action potential	2/329	25/14162	0.113851	0.76008	SCN3A/GPER1	2
BP	GO:0031280	negative regulation of cyclase activity	2/329	25/14162	0.113851	0.76008	HRH3/PDZD3	2
BP	GO:0034698	response to gonadotropin	2/329	25/14162	0.113851	0.76008	EGR1/GATA6	2
BP	GO:0045730	respiratory burst	2/329	25/14162	0.113851	0.76008	MPO/NOXO1	2
BP	GO:0048710	regulation of astrocyte differentiation	2/329	25/14162	0.113851	0.76008	EPHA4/FGFR3	2
BP	GO:0048791	calcium ion-regulated exocytosis of neurotransmitter	2/329	25/14162	0.113851	0.76008	SYT9/DOC2A	2
BP	GO:1904036	negative regulation of epithelial cell apoptotic process	2/329	25/14162	0.113851	0.76008	SERPINE1/GAS6	2
BP	GO:0061458	reproductive system development	12/329	349/14162	0.114572	0.763233	GDF7/FOSL1/HOXA9/CYP7B1/CCND1/FANCA/HEY2/GCM1/HOXA10/GATA6/CCNF/TYRO3	12
BP	GO:0060419	heart growth	3/329	51/14162	0.114826	0.76327	SORBS2/HEY2/GATA6	3
BP	GO:0009953	dorsal/ventral pattern formation	4/329	80/14162	0.115482	0.765969	GREM1/NBL1/RAB23/FOXN4	4
BP	GO:0001654	eye development	10/329	279/14162	0.116355	0.770102	LAMB2/FBN2/CABP4/FGFR3/CRYBA4/CRB1/BDNF/SCO2/FOXN4/MAB21L2	10
BP	GO:0071621	granulocyte chemotaxis	4/329	81/14162	0.119394	0.780765	EDN2/PDE4D/CCL21/S100A12	4
BP	GO:0014896	muscle hypertrophy	3/329	52/14162	0.119876	0.780765	SORBS2/HEY2/GATA6	3
BP	GO:0061045	negative regulation of wound healing	3/329	52/14162	0.119876	0.780765	KRT1/SERPINE1/KNG1	3
BP	GO:0061337	cardiac conduction	3/329	52/14162	0.119876	0.780765	TRPM4/PDE4D/KCNE5	3
BP	GO:1901992	positive regulation of mitotic cell cycle phase transition	3/329	52/14162	0.119876	0.780765	STOX1/CCND1/CDC6	3
BP	GO:0006816	calcium ion transport	11/329	317/14162	0.121373	0.780765	CRACR2B/TRPM4/HOMER2/PDE4D/CHRNA7/HSPA2/LOXHD1/GAS6/CCL21/GPER1/CALHM1	11
BP	GO:0045765	regulation of angiogenesis	7/329	178/14162	0.121454	0.780765	GREM1/ID1/KRT1/SERPINE1/CHRNA7/GATA6/ANGPTL3	7
BP	GO:0002446	neutrophil mediated immunity	2/329	26/14162	0.121526	0.780765	ELANE/CTSG	2
BP	GO:0006182	cGMP biosynthetic process	2/329	26/14162	0.121526	0.780765	NOS2/PDZD3	2
BP	GO:0006958	complement activation, classical pathway	2/329	26/14162	0.121526	0.780765	C1QB/C1QA	2
BP	GO:0007205	protein kinase C-activating G-protein coupled receptor signaling pathway	2/329	26/14162	0.121526	0.780765	AZU1/PPAP2A	2
BP	GO:0016486	peptide hormone processing	2/329	26/14162	0.121526	0.780765	CPE/CTSG	2
BP	GO:0045737	positive regulation of cyclin-dependent protein serine/threonine kinase activity	2/329	26/14162	0.121526	0.780765	CCND1/HSPA2	2
BP	GO:0098754	detoxification	2/329	26/14162	0.121526	0.780765	GSTM1/MPO	2
BP	GO:0048565	digestive tract development	5/329	113/14162	0.12302	0.785996	FOXE1/FGFR3/PTK6/KLF5/GATA6	5
BP	GO:0006835	dicarboxylic acid transport	4/329	82/14162	0.123364	0.785996	KCNJ10/HRH3/BDNF/SLC1A3	4
BP	GO:0007338	single fertilization	4/329	82/14162	0.123364	0.785996	HOXA9/EQTN/ZAN/HOXA10	4
BP	GO:0034754	cellular hormone metabolic process	4/329	82/14162	0.123364	0.785996	SULT1A1/AKR1C1/CYP26B1/ADH4	4
BP	GO:0060828	regulation of canonical Wnt signaling pathway	8/329	213/14162	0.123939	0.786579	TRPM4/EGR1/GREM1/DRAXIN/FGFR3/LGR5/KREMEN1/YAP1	8
BP	GO:0003333	amino acid transmembrane transport	3/329	53/14162	0.125007	0.786579	SLC1A3/SLC36A1/SLC7A9	3
BP	GO:1902749	regulation of cell cycle G2/M phase transition	3/329	53/14162	0.125007	0.786579	STOX1/CCND1/HSPA2	3
BP	GO:0006639	acylglycerol metabolic process	5/329	114/14162	0.126377	0.786579	LPL/GPAT2/FABP5/FABP3/DAGLA	5
BP	GO:0030808	regulation of nucleotide biosynthetic process	5/329	114/14162	0.126377	0.786579	HRH3/NOS2/PDZD3/PID1/GPER1	5
BP	GO:0050880	regulation of blood vessel size	5/329	114/14162	0.126377	0.786579	TRPM4/NOS2/EDN2/KNG1/GPER1	5
BP	GO:0072073	kidney epithelium development	5/329	114/14162	0.126377	0.786579	GREM1/LAMB2/EPHA4/BDNF/YAP1	5
BP	GO:1900371	regulation of purine nucleotide biosynthetic process	5/329	114/14162	0.126377	0.786579	HRH3/NOS2/PDZD3/PID1/GPER1	5
BP	GO:0014706	striated muscle tissue development	10/329	284/14162	0.126444	0.786579	TNNT2/EGR1/GREM1/CYP26B1/NEXN/SORBS2/HEY2/BDNF/KLF5/GATA6	10
BP	GO:0031344	regulation of cell projection organization	14/329	429/14162	0.127109	0.786579	KNDC1/LCN2/PIFO/DRAXIN/EPHA4/ID1/PTK6/PACSIN1/PLXNB3/BDNF/PPP2R5B/CCL21/KLF5/PLK5	14
BP	GO:0051053	negative regulation of DNA metabolic process	4/329	83/14162	0.127389	0.786579	ERCC4/CDC6/PID1/GPER1	4
BP	GO:0090100	positive regulation of transmembrane receptor protein serine/threonine kinase signaling pathway	4/329	83/14162	0.127389	0.786579	GDF7/INHBC/LEFTY2/GATA6	4
BP	GO:0048738	cardiac muscle tissue development	6/329	147/14162	0.127905	0.786579	TNNT2/GREM1/NEXN/SORBS2/HEY2/GATA6	6
BP	GO:0030100	regulation of endocytosis	7/329	181/14162	0.129321	0.786579	GREM1/AZU1/SFTPD/SERPINE1/PACSIN1/GAS6/CCL21	7
BP	GO:0032814	regulation of natural killer cell activation	2/329	27/14162	0.129323	0.786579	PGLYRP1/GAS6	2
BP	GO:0036296	response to increased oxygen levels	2/329	27/14162	0.129323	0.786579	EGR1/BDNF	2
BP	GO:0051350	negative regulation of lyase activity	2/329	27/14162	0.129323	0.786579	HRH3/PDZD3	2
BP	GO:0055093	response to hyperoxia	2/329	27/14162	0.129323	0.786579	EGR1/BDNF	2
BP	GO:0060674	placenta blood vessel development	2/329	27/14162	0.129323	0.786579	FOSL1/HEY2	2
BP	GO:2000677	regulation of transcription regulatory region DNA binding	2/329	27/14162	0.129323	0.786579	ID1/HEY2	2
BP	GO:0006638	neutral lipid metabolic process	5/329	115/14162	0.129776	0.786579	LPL/GPAT2/FABP5/FABP3/DAGLA	5
BP	GO:0035150	regulation of tube size	5/329	115/14162	0.129776	0.786579	TRPM4/NOS2/EDN2/KNG1/GPER1	5
BP	GO:0030166	proteoglycan biosynthetic process	3/329	54/14162	0.130216	0.786579	CSGALNACT1/PXYLP1/NDST1	3
BP	GO:0042490	mechanoreceptor differentiation	3/329	54/14162	0.130216	0.786579	FGFR3/HEY2/BDNF	3
BP	GO:0048678	response to axon injury	3/329	54/14162	0.130216	0.786579	LAMB2/EPHA4/FGFR3	3
BP	GO:1900543	negative regulation of purine nucleotide metabolic process	3/329	54/14162	0.130216	0.786579	HRH3/PDZD3/PID1	3
BP	GO:0010001	glial cell differentiation	6/329	148/14162	0.130883	0.786579	EGR1/KCNJ10/LAMB2/EPHA4/FGFR3/GCM1	6
BP	GO:0071804	cellular potassium ion transport	6/329	148/14162	0.130883	0.786579	KCNJ10/HTR3A/KCNJ9/KCNK5/KCNE5/CNGA4	6
BP	GO:0071805	potassium ion transmembrane transport	6/329	148/14162	0.130883	0.786579	KCNJ10/HTR3A/KCNJ9/KCNK5/KCNE5/CNGA4	6
BP	GO:0003206	cardiac chamber morphogenesis	4/329	84/14162	0.131468	0.787016	TNNT2/CPE/HEY2/GATA6	4
BP	GO:0032649	regulation of interferon-gamma production	4/329	84/14162	0.131468	0.787016	PGLYRP1/PDE4D/GAS6/HLA-DPA1	4
BP	GO:0071229	cellular response to acid chemical	6/329	149/14162	0.133894	0.795173	EGR1/AKR1C1/CYP26B1/PTK6/PID1/YAP1	6
BP	GO:0007179	transforming growth factor beta receptor signaling pathway	7/329	183/14162	0.134704	0.795173	ID1/FBN2/LEFTY2/DUSP15/HTRA4/SERPINE1/ONECUT2	7
BP	GO:0035690	cellular response to drug	3/329	55/14162	0.1355	0.795173	EGR1/NOS2/GAS6	3
BP	GO:0035914	skeletal muscle cell differentiation	3/329	55/14162	0.1355	0.795173	EGR1/CYP26B1/KLF5	3
BP	GO:0061097	regulation of protein tyrosine kinase activity	3/329	55/14162	0.1355	0.795173	GREM1/PTK6/GAS6	3
BP	GO:1903725	regulation of phospholipid metabolic process	3/329	55/14162	0.1355	0.795173	FGFR3/FABP3/CCL21	3
BP	GO:0000002	mitochondrial genome maintenance	2/329	28/14162	0.137233	0.795173	STOX1/PID1	2
BP	GO:0001953	negative regulation of cell-matrix adhesion	2/329	28/14162	0.137233	0.795173	SERPINE1/ARHGAP6	2
BP	GO:0003401	axis elongation	2/329	28/14162	0.137233	0.795173	SPRY2/YAP1	2
BP	GO:0007628	adult walking behavior	2/329	28/14162	0.137233	0.795173	KCNJ10/EPHA4	2
BP	GO:0008038	neuron recognition	2/329	28/14162	0.137233	0.795173	EPHA4/BDNF	2
BP	GO:0014003	oligodendrocyte development	2/329	28/14162	0.137233	0.795173	KCNJ10/FGFR3	2
BP	GO:0032689	negative regulation of interferon-gamma production	2/329	28/14162	0.137233	0.795173	PGLYRP1/GAS6	2
BP	GO:0035850	epithelial cell differentiation involved in kidney development	2/329	28/14162	0.137233	0.795173	LAMB2/YAP1	2
BP	GO:0043552	positive regulation of phosphatidylinositol 3-kinase activity	2/329	28/14162	0.137233	0.795173	FGFR3/CCL21	2
BP	GO:0071827	plasma lipoprotein particle organization	2/329	28/14162	0.137233	0.795173	LPL/MPO	2
BP	GO:0090659	walking behavior	2/329	28/14162	0.137233	0.795173	KCNJ10/EPHA4	2
BP	GO:0001503	ossification	11/329	326/14162	0.139105	0.804502	CSGALNACT1/LTF/GREM1/ID1/FBN2/TOB1/FGFR3/GPNMB/ITGA11/INPPL1/IGSF10	11
BP	GO:0048520	positive regulation of behavior	5/329	118/14162	0.140218	0.809416	AZU1/EDN2/SERPINE1/GAS6/CCL21	5
BP	GO:0060070	canonical Wnt signaling pathway	9/329	255/14162	0.140621	0.810057	TRPM4/EGR1/GREM1/DRAXIN/FGFR3/LGR5/CCND1/KREMEN1/YAP1	9
BP	GO:0042311	vasodilation	3/329	56/14162	0.140857	0.810057	NOS2/KNG1/GPER1	3
BP	GO:0032465	regulation of cytokinesis	4/329	87/14162	0.144023	0.814072	STOX1/CCND1/CDC6/HSPA2	4
BP	GO:0015804	neutral amino acid transport	2/329	29/14162	0.145246	0.814072	SLC36A1/SLC7A9	2
BP	GO:0036465	synaptic vesicle recycling	2/329	29/14162	0.145246	0.814072	ITSN1/PACSIN1	2
BP	GO:0042036	negative regulation of cytokine biosynthetic process	2/329	29/14162	0.145246	0.814072	ELANE/SFTPD	2
BP	GO:0046825	regulation of protein export from nucleus	2/329	29/14162	0.145246	0.814072	GAS6/IFI27	2
BP	GO:0050650	chondroitin sulfate proteoglycan biosynthetic process	2/329	29/14162	0.145246	0.814072	CSGALNACT1/PXYLP1	2
BP	GO:0055021	regulation of cardiac muscle tissue growth	2/329	29/14162	0.145246	0.814072	HEY2/GATA6	2
BP	GO:0098801	regulation of renal system process	2/329	29/14162	0.145246	0.814072	KNG1/GAS6	2
BP	GO:2000142	regulation of DNA-templated transcription, initiation	2/329	29/14162	0.145246	0.814072	FOSL1/HEY2	2
BP	GO:0002064	epithelial cell development	7/329	187/14162	0.145796	0.814072	GREM1/LAMB2/ID1/FGFR3/PDE4D/KLF5/ONECUT2	7
BP	GO:0045980	negative regulation of nucleotide metabolic process	3/329	57/14162	0.146283	0.814072	HRH3/PDZD3/PID1	3
BP	GO:1901989	positive regulation of cell cycle phase transition	3/329	57/14162	0.146283	0.814072	STOX1/CCND1/CDC6	3
BP	GO:0046661	male sex differentiation	5/329	120/14162	0.147378	0.814072	HOXA9/CCND1/FANCA/HOXA10/GATA6	5
BP	GO:0097530	granulocyte migration	4/329	88/14162	0.14831	0.814072	EDN2/PDE4D/CCL21/S100A12	4
BP	GO:0010822	positive regulation of mitochondrion organization	6/329	154/14162	0.149431	0.814072	MRGPRE/ZNF205/GPER1/MPV17L2/GPHA2/MGARP	6
BP	GO:0007276	gamete generation	15/329	480/14162	0.15085	0.814072	KHDRBS3/FOSL1/SPATA25/HOXA9/CYP26B1/LGR5/DUSP13/GAL3ST1/HSPA2/HOXA10/SLC2A14/HPGDS/PPAP2A/SLC9C1/TYRO3	15
BP	GO:0046683	response to organophosphorus	5/329	121/14162	0.151015	0.814072	EGR1/AKR1C1/FOSL1/PDE4D/FOSB	5
BP	GO:0019935	cyclic-nucleotide-mediated signaling	3/329	58/14162	0.151778	0.814072	RASD2/PDE4D/PDZD3	3
BP	GO:0032642	regulation of chemokine production	3/329	58/14162	0.151778	0.814072	ELANE/AZU1/MIF	3
BP	GO:0060537	muscle tissue development	10/329	296/14162	0.15252	0.814072	TNNT2/EGR1/GREM1/CYP26B1/NEXN/SORBS2/HEY2/BDNF/KLF5/GATA6	10
BP	GO:0051591	response to cAMP	4/329	89/14162	0.152645	0.814072	EGR1/FOSL1/PDE4D/FOSB	4
BP	GO:0001709	cell fate determination	2/329	30/14162	0.153353	0.814072	CYP26B1/GATA6	2
BP	GO:0006691	leukotriene metabolic process	2/329	30/14162	0.153353	0.814072	GGTA1P/PTGR1	2
BP	GO:0042461	photoreceptor cell development	2/329	30/14162	0.153353	0.814072	CABP4/CRB1	2
BP	GO:0046839	phospholipid dephosphorylation	2/329	30/14162	0.153353	0.814072	PPAP2A/INPPL1	2
BP	GO:0061098	positive regulation of protein tyrosine kinase activity	2/329	30/14162	0.153353	0.814072	GREM1/GAS6	2
BP	GO:0090218	positive regulation of lipid kinase activity	2/329	30/14162	0.153353	0.814072	FGFR3/CCL21	2
BP	GO:0042063	gliogenesis	7/329	190/14162	0.154392	0.814072	EGR1/KCNJ10/LAMB2/AZU1/EPHA4/FGFR3/GCM1	7
BP	GO:0002009	morphogenesis of an epithelium	13/329	408/14162	0.156105	0.814072	GDF7/FOXE1/GREM1/EPHA4/STOX1/FGFR3/LGR5/CYP7B1/GCM1/RAB23/SPRY2/FOXN4/YAP1	13
BP	GO:0030104	water homeostasis	3/329	59/14162	0.157336	0.814072	KRT1/ALOXE3/CYP26B1	3
BP	GO:0071300	cellular response to retinoic acid	3/329	59/14162	0.157336	0.814072	CYP26B1/PTK6/YAP1	3
BP	GO:0016055	Wnt signaling pathway	12/329	372/14162	0.158397	0.814072	TRPM4/EGR1/CELA1/CPE/GREM1/DRAXIN/FGFR3/LGR5/DKK4/CCND1/KREMEN1/YAP1	12
BP	GO:0009416	response to light stimulus	10/329	299/14162	0.159436	0.814072	ELANE/ERCC4/KCNJ10/LPL/CABP4/AKR1C1/CCND1/BDNF/SLC1A3/NMU	10
BP	GO:0006720	isoprenoid metabolic process	4/329	91/14162	0.161457	0.814072	LPL/AKR1C1/CYP26B1/ADH4	4
BP	GO:0010955	negative regulation of protein processing	2/329	31/14162	0.161545	0.814072	SERPINE1/BIRC7	2
BP	GO:0071825	protein-lipid complex subunit organization	2/329	31/14162	0.161545	0.814072	LPL/MPO	2
BP	GO:0090184	positive regulation of kidney development	2/329	31/14162	0.161545	0.814072	EGR1/GREM1	2
BP	GO:1903318	negative regulation of protein maturation	2/329	31/14162	0.161545	0.814072	SERPINE1/BIRC7	2
BP	GO:0001895	retina homeostasis	3/329	60/14162	0.162957	0.814072	LTF/KRT1/ALB	3
BP	GO:0030279	negative regulation of ossification	3/329	60/14162	0.162957	0.814072	GREM1/ID1/TOB1	3
BP	GO:0030500	regulation of bone mineralization	3/329	60/14162	0.162957	0.814072	LTF/GREM1/FBN2	3
BP	GO:0050764	regulation of phagocytosis	3/329	60/14162	0.162957	0.814072	AZU1/SFTPD/GAS6	3
BP	GO:0007601	visual perception	6/329	159/14162	0.165739	0.814072	KCNJ10/LAMB2/GABRR2/CABP4/CRYBA4/IMPG1	6
BP	GO:0050806	positive regulation of synaptic transmission	4/329	92/14162	0.165932	0.814072	EGR1/SLC1A3/GPER1/NMU	4
BP	GO:0015718	monocarboxylic acid transport	5/329	126/14162	0.169753	0.814072	MIF/AKR1C1/ABCB11/ALB/FABP3	5
BP	GO:0021953	central nervous system neuron differentiation	5/329	126/14162	0.169753	0.814072	GDF7/KNDC1/DRAXIN/EPHA4/FOXN4	5
BP	GO:0030799	regulation of cyclic nucleotide metabolic process	5/329	126/14162	0.169753	0.814072	HRH3/NOS2/PDE4D/PDZD3/GPER1	5
BP	GO:0031348	negative regulation of defense response	5/329	126/14162	0.169753	0.814072	PGLYRP1/ELANE/KRT1/GPER1/TYRO3	5
BP	GO:0001990	regulation of systemic arterial blood pressure by hormone	2/329	32/14162	0.169815	0.814072	EDN2/CTSG	2
BP	GO:0006775	fat-soluble vitamin metabolic process	2/329	32/14162	0.169815	0.814072	CYP26B1/CYP4F11	2
BP	GO:0030501	positive regulation of bone mineralization	2/329	32/14162	0.169815	0.814072	LTF/FBN2	2
BP	GO:0032715	negative regulation of interleukin-6 production	2/329	32/14162	0.169815	0.814072	BPI/GAS6	2
BP	GO:0055010	ventricular cardiac muscle tissue morphogenesis	2/329	32/14162	0.169815	0.814072	TNNT2/HEY2	2
BP	GO:0060038	cardiac muscle cell proliferation	2/329	32/14162	0.169815	0.814072	HEY2/GATA6	2
BP	GO:0090102	cochlea development	2/329	32/14162	0.169815	0.814072	FGFR3/HEY2	2
BP	GO:0050727	regulation of inflammatory response	8/329	231/14162	0.170406	0.814072	PGLYRP1/ELANE/KRT1/SERPINE1/SETD6/GPER1/S100A12/TYRO3	8
BP	GO:0032526	response to retinoic acid	4/329	93/14162	0.17045	0.814072	PTGES/CYP26B1/PTK6/YAP1	4
BP	GO:0048562	embryonic organ morphogenesis	8/329	232/14162	0.173195	0.814072	FOXE1/FBN2/STOX1/HOXA6/SPRY2/NDST1/FOXN4/YAP1	8
BP	GO:0051384	response to glucocorticoid	5/329	127/14162	0.173606	0.814072	KCNJ10/FOSL1/CCND1/FOSB/IL22	5
BP	GO:0046620	regulation of organ growth	3/329	62/14162	0.174375	0.814072	HEY2/GATA6/YAP1	3
BP	GO:0048814	regulation of dendrite morphogenesis	3/329	62/14162	0.174375	0.814072	KNDC1/EPHA4/ID1	3
BP	GO:0070542	response to fatty acid	3/329	62/14162	0.174375	0.814072	PID1/FABP3/CCL21	3
BP	GO:0032609	interferon-gamma production	4/329	94/14162	0.175011	0.814072	PGLYRP1/PDE4D/GAS6/HLA-DPA1	4
BP	GO:0030203	glycosaminoglycan metabolic process	6/329	162/14162	0.175872	0.814072	CSGALNACT1/PGLYRP1/PXYLP1/OMD/PAPSS1/NDST1	6
BP	GO:0050953	sensory perception of light stimulus	6/329	162/14162	0.175872	0.814072	KCNJ10/LAMB2/GABRR2/CABP4/CRYBA4/IMPG1	6
BP	GO:0021545	cranial nerve development	2/329	33/14162	0.178154	0.814072	KCNJ10/SLC1A3	2
BP	GO:0030803	negative regulation of cyclic nucleotide biosynthetic process	2/329	33/14162	0.178154	0.814072	HRH3/PDZD3	2
BP	GO:0043277	apoptotic cell clearance	2/329	33/14162	0.178154	0.814072	GAS6/TYRO3	2
BP	GO:0060420	regulation of heart growth	2/329	33/14162	0.178154	0.814072	HEY2/GATA6	2
BP	GO:0061418	regulation of transcription from RNA polymerase II promoter in response to hypoxia	2/329	33/14162	0.178154	0.814072	EGR1/STOX1	2
BP	GO:0070169	positive regulation of biomineral tissue development	2/329	33/14162	0.178154	0.814072	LTF/FBN2	2
BP	GO:0043647	inositol phosphate metabolic process	3/329	63/14162	0.180166	0.814072	NUDT10/GPER1/INPPL1	3
BP	GO:0006665	sphingolipid metabolic process	5/329	129/14162	0.181411	0.814072	ALOXE3/GAL3ST1/ST8SIA5/PPAP2A/SPTSSB	5
BP	GO:0006820	anion transport	15/329	497/14162	0.182413	0.814072	KCNJ10/ABCA13/GABRR2/HRH3/MIF/AKR1C1/GABRE/ABCB11/BDNF/ALB/FABP3/SLC1A3/CALHM1/SLC36A1/SLC7A9	15
BP	GO:0071887	leukocyte apoptotic process	4/329	96/14162	0.184257	0.814072	MIF/GAS6/CCL21/BIRC7	4
BP	GO:0021782	glial cell development	3/329	64/14162	0.186009	0.814072	KCNJ10/LAMB2/FGFR3	3
BP	GO:0010107	potassium ion import	2/329	34/14162	0.186554	0.814072	KCNJ10/KCNJ9	2
BP	GO:0010559	regulation of glycoprotein biosynthetic process	2/329	34/14162	0.186554	0.814072	PXYLP1/CCL21	2
BP	GO:0014888	striated muscle adaptation	2/329	34/14162	0.186554	0.814072	HEY2/GATA6	2
BP	GO:0014910	regulation of smooth muscle cell migration	2/329	34/14162	0.186554	0.814072	PDE4D/SERPINE1	2
BP	GO:0031103	axon regeneration	2/329	34/14162	0.186554	0.814072	LAMB2/EPHA4	2
BP	GO:0042312	regulation of vasodilation	2/329	34/14162	0.186554	0.814072	NOS2/GPER1	2
BP	GO:0043330	response to exogenous dsRNA	2/329	34/14162	0.186554	0.814072	RFTN2/IFNK	2
BP	GO:0070206	protein trimerization	2/329	34/14162	0.186554	0.814072	LCN2/MIF	2
BP	GO:0008643	carbohydrate transport	6/329	166/14162	0.189764	0.814072	SLC2A5/SLC5A4/FABP5/SLC2A14/PID1/SLC2A12	6
BP	GO:0016358	dendrite development	6/329	166/14162	0.189764	0.814072	KNDC1/RBFOX2/EPHA4/ID1/PACSIN1/BDNF	6
BP	GO:0045666	positive regulation of neuron differentiation	8/329	238/14162	0.190355	0.814072	GDF7/EPHA4/NBL1/PTK6/PACSIN1/BDNF/PPP2R5B/PLK5	8
BP	GO:0017156	calcium ion regulated exocytosis	3/329	65/14162	0.191901	0.814072	SYT9/EQTN/DOC2A	3
BP	GO:0015758	glucose transport	5/329	132/14162	0.193357	0.814072	SLC2A5/FABP5/SLC2A14/PID1/SLC2A12	5
BP	GO:0002687	positive regulation of leukocyte migration	4/329	98/14162	0.193659	0.814072	EDN2/SERPINE1/GAS6/CCL21	4
BP	GO:0001754	eye photoreceptor cell differentiation	2/329	35/14162	0.195009	0.814072	CABP4/CRB1	2
BP	GO:0008347	glial cell migration	2/329	35/14162	0.195009	0.814072	AZU1/EPHA4	2
BP	GO:0033628	regulation of cell adhesion mediated by integrin	2/329	35/14162	0.195009	0.814072	SERPINE1/CCL21	2
BP	GO:0042503	tyrosine phosphorylation of Stat3 protein	2/329	35/14162	0.195009	0.814072	FGFR3/PTK6	2
BP	GO:0045668	negative regulation of osteoblast differentiation	2/329	35/14162	0.195009	0.814072	ID1/TOB1	2
BP	GO:0051602	response to electrical stimulus	2/329	35/14162	0.195009	0.814072	EGR1/BDNF	2
BP	GO:0071377	cellular response to glucagon stimulus	2/329	35/14162	0.195009	0.814072	GNB3/GNG13	2
BP	GO:0008202	steroid metabolic process	8/329	240/14162	0.19623	0.814072	SULT2B1/SULT1A1/AKR1C1/MALRD1/CYP7B1/ABCB11/ALB/ANGPTL3	8
BP	GO:0006022	aminoglycan metabolic process	6/329	168/14162	0.196865	0.814072	CSGALNACT1/PGLYRP1/PXYLP1/OMD/PAPSS1/NDST1	6
BP	GO:0032845	negative regulation of homeostatic process	5/329	133/14162	0.1974	0.814072	ERCC4/MIF/PDE4D/CCL21/GPER1	5
BP	GO:0030574	collagen catabolic process	3/329	66/14162	0.197839	0.814072	MMP8/ELANE/COL17A1	3
BP	GO:0032602	chemokine production	3/329	66/14162	0.197839	0.814072	ELANE/AZU1/MIF	3
BP	GO:0048259	regulation of receptor-mediated endocytosis	3/329	66/14162	0.197839	0.814072	GREM1/SERPINE1/CCL21	3
BP	GO:0048709	oligodendrocyte differentiation	3/329	66/14162	0.197839	0.814072	EGR1/KCNJ10/FGFR3	3
BP	GO:0010817	regulation of hormone levels	12/329	390/14162	0.197887	0.814072	CPE/FOXE1/SYT9/SULT1A1/FAM3B/AKR1C1/CYP26B1/NOS2/CTSG/ADH4/GPER1/NMU	12
BP	GO:0045667	regulation of osteoblast differentiation	4/329	99/14162	0.198416	0.814072	LTF/ID1/FBN2/TOB1	4
BP	GO:0070588	calcium ion transmembrane transport	6/329	169/14162	0.200452	0.814072	TRPM4/PDE4D/HSPA2/LOXHD1/GAS6/CALHM1	6
BP	GO:0051091	positive regulation of sequence-specific DNA binding transcription factor activity	7/329	205/14162	0.200646	0.814072	LTF/GREM1/FOSL1/MAP3K13/BDNF/PPP2R5B/S100A12	7
BP	GO:0002695	negative regulation of leukocyte activation	5/329	134/14162	0.201471	0.814072	PGLYRP1/BPI/SFTPD/GPER1/TYRO3	5
BP	GO:0008645	hexose transport	5/329	134/14162	0.201471	0.814072	SLC2A5/FABP5/SLC2A14/PID1/SLC2A12	5
BP	GO:0003205	cardiac chamber development	4/329	100/14162	0.203207	0.814072	TNNT2/CPE/HEY2/GATA6	4
BP	GO:0019751	polyol metabolic process	4/329	100/14162	0.203207	0.814072	NUDT10/GPER1/ANGPTL3/INPPL1	4
BP	GO:0050773	regulation of dendrite development	4/329	100/14162	0.203207	0.814072	KNDC1/EPHA4/ID1/PACSIN1	4
BP	GO:0030800	negative regulation of cyclic nucleotide metabolic process	2/329	36/14162	0.203511	0.814072	HRH3/PDZD3	2
BP	GO:0030890	positive regulation of B cell proliferation	2/329	36/14162	0.203511	0.814072	MIF/BST1	2
BP	GO:0032570	response to progesterone	2/329	36/14162	0.203511	0.814072	FOSL1/FOSB	2
BP	GO:0032781	positive regulation of ATPase activity	2/329	36/14162	0.203511	0.814072	TNNT2/HSPA2	2
BP	GO:0043551	regulation of phosphatidylinositol 3-kinase activity	2/329	36/14162	0.203511	0.814072	FGFR3/CCL21	2
BP	GO:0061005	cell differentiation involved in kidney development	2/329	36/14162	0.203511	0.814072	LAMB2/YAP1	2
BP	GO:0071347	cellular response to interleukin-1	3/329	67/14162	0.203821	0.814072	LCN2/EGR1/CCL21	3
BP	GO:0043523	regulation of neuron apoptotic process	6/329	170/14162	0.204064	0.814072	EGR1/DRAXIN/FGFR3/ITSN1/BDNF/TYRO3	6
BP	GO:1900542	regulation of purine nucleotide metabolic process	6/329	170/14162	0.204064	0.814072	HRH3/NOS2/PDE4D/PDZD3/PID1/GPER1	6
BP	GO:0018105	peptidyl-serine phosphorylation	7/329	207/14162	0.20719	0.814072	STOX1/MIF/PDE4D/IFNK/GAS6/BDNF/SPRY2	7
BP	GO:0090257	regulation of muscle system process	6/329	171/14162	0.207699	0.814072	TNNT2/EDN2/PDE4D/KCNE5/GPER1/NMU	6
BP	GO:0045834	positive regulation of lipid metabolic process	4/329	101/14162	0.208033	0.814072	FGFR3/FABP3/CCL21/ANGPTL3	4
BP	GO:0048706	embryonic skeletal system development	4/329	101/14162	0.208033	0.814072	HOXA9/KIAA1217/HOXA6/NDST1	4
BP	GO:0035239	tube morphogenesis	10/329	319/14162	0.209269	0.814072	GDF7/GREM1/EPHA4/FGFR3/LGR5/RAB23/SPRY2/GATA6/FOXN4/YAP1	10
BP	GO:0000712	resolution of meiotic recombination intermediates	1/329	10/14162	0.209531	0.814072	ERCC4	1
BP	GO:0001771	immunological synapse formation	1/329	10/14162	0.209531	0.814072	CCL21	1
BP	GO:0001820	serotonin secretion	1/329	10/14162	0.209531	0.814072	HRH3	1
BP	GO:0001886	endothelial cell morphogenesis	1/329	10/14162	0.209531	0.814072	ID1	1
BP	GO:0002003	angiotensin maturation	1/329	10/14162	0.209531	0.814072	CTSG	1
BP	GO:0003222	ventricular trabecula myocardium morphogenesis	1/329	10/14162	0.209531	0.814072	HEY2	1
BP	GO:0003337	mesenchymal to epithelial transition involved in metanephros morphogenesis	1/329	10/14162	0.209531	0.814072	GREM1	1
BP	GO:0006063	uronic acid metabolic process	1/329	10/14162	0.209531	0.814072	UGT3A2	1
BP	GO:0006527	arginine catabolic process	1/329	10/14162	0.209531	0.814072	NOS2	1
BP	GO:0006559	L-phenylalanine catabolic process	1/329	10/14162	0.209531	0.814072	GSTZ1	1
BP	GO:0007210	serotonin receptor signaling pathway	1/329	10/14162	0.209531	0.814072	HTR3A	1
BP	GO:0009404	toxin metabolic process	1/329	10/14162	0.209531	0.814072	FMO1	1
BP	GO:0010649	regulation of cell communication by electrical coupling	1/329	10/14162	0.209531	0.814072	PDE4D	1
BP	GO:0010755	regulation of plasminogen activation	1/329	10/14162	0.209531	0.814072	SERPINE1	1
BP	GO:0010889	regulation of sequestering of triglyceride	1/329	10/14162	0.209531	0.814072	LPL	1
BP	GO:0015740	C4-dicarboxylate transport	1/329	10/14162	0.209531	0.814072	SLC1A3	1
BP	GO:0019585	glucuronate metabolic process	1/329	10/14162	0.209531	0.814072	UGT3A2	1
BP	GO:0021514	ventral spinal cord interneuron differentiation	1/329	10/14162	0.209531	0.814072	FOXN4	1
BP	GO:0021554	optic nerve development	1/329	10/14162	0.209531	0.814072	KCNJ10	1
BP	GO:0021781	glial cell fate commitment	1/329	10/14162	0.209531	0.814072	GCM1	1
BP	GO:0030238	male sex determination	1/329	10/14162	0.209531	0.814072	INSRR	1
BP	GO:0030299	intestinal cholesterol absorption	1/329	10/14162	0.209531	0.814072	AKR1C1	1
BP	GO:0031441	negative regulation of mRNA 3'-end processing	1/329	10/14162	0.209531	0.814072	TOB1	1
BP	GO:0032530	regulation of microvillus organization	1/329	10/14162	0.209531	0.814072	KLF5	1
BP	GO:0032957	inositol trisphosphate metabolic process	1/329	10/14162	0.209531	0.814072	GPER1	1
BP	GO:0033145	positive regulation of intracellular steroid hormone receptor signaling pathway	1/329	10/14162	0.209531	0.814072	BDNF	1
BP	GO:0033690	positive regulation of osteoblast proliferation	1/329	10/14162	0.209531	0.814072	LTF	1
BP	GO:0035815	positive regulation of renal sodium excretion	1/329	10/14162	0.209531	0.814072	KNG1	1
BP	GO:0042118	endothelial cell activation	1/329	10/14162	0.209531	0.814072	HOXA9	1
BP	GO:0042182	ketone catabolic process	1/329	10/14162	0.209531	0.814072	CYP4F11	1
BP	GO:0042574	retinal metabolic process	1/329	10/14162	0.209531	0.814072	AKR1C1	1
BP	GO:0043129	surfactant homeostasis	1/329	10/14162	0.209531	0.814072	SFTPD	1
BP	GO:0044320	cellular response to leptin stimulus	1/329	10/14162	0.209531	0.814072	PID1	1
BP	GO:0045023	G0 to G1 transition	1/329	10/14162	0.209531	0.814072	PPP2R5B	1
BP	GO:0046501	protoporphyrinogen IX metabolic process	1/329	10/14162	0.209531	0.814072	ALAS1	1
BP	GO:0048387	negative regulation of retinoic acid receptor signaling pathway	1/329	10/14162	0.209531	0.814072	CYP26B1	1
BP	GO:0050665	hydrogen peroxide biosynthetic process	1/329	10/14162	0.209531	0.814072	ZNF205	1
BP	GO:0051004	regulation of lipoprotein lipase activity	1/329	10/14162	0.209531	0.814072	ANGPTL3	1
BP	GO:0051973	positive regulation of telomerase activity	1/329	10/14162	0.209531	0.814072	GREM1	1
BP	GO:0060081	membrane hyperpolarization	1/329	10/14162	0.209531	0.814072	KCNJ10	1
BP	GO:0060263	regulation of respiratory burst	1/329	10/14162	0.209531	0.814072	NOXO1	1
BP	GO:0060413	atrial septum morphogenesis	1/329	10/14162	0.209531	0.814072	HEY2	1
BP	GO:0060670	branching involved in labyrinthine layer morphogenesis	1/329	10/14162	0.209531	0.814072	GCM1	1
BP	GO:0061314	Notch signaling involved in heart development	1/329	10/14162	0.209531	0.814072	HEY2	1
BP	GO:0070129	regulation of mitochondrial translation	1/329	10/14162	0.209531	0.814072	MPV17L2	1
BP	GO:0071872	cellular response to epinephrine stimulus	1/329	10/14162	0.209531	0.814072	PDE4D	1
BP	GO:0072182	regulation of nephron tubule epithelial cell differentiation	1/329	10/14162	0.209531	0.814072	YAP1	1
BP	GO:0072216	positive regulation of metanephros development	1/329	10/14162	0.209531	0.814072	EGR1	1
BP	GO:0086014	atrial cardiac muscle cell action potential	1/329	10/14162	0.209531	0.814072	KCNE5	1
BP	GO:0086026	atrial cardiac muscle cell to AV node cell signaling	1/329	10/14162	0.209531	0.814072	KCNE5	1
BP	GO:0086066	atrial cardiac muscle cell to AV node cell communication	1/329	10/14162	0.209531	0.814072	KCNE5	1
BP	GO:0090084	negative regulation of inclusion body assembly	1/329	10/14162	0.209531	0.814072	HSPA2	1
BP	GO:1901678	iron coordination entity transport	1/329	10/14162	0.209531	0.814072	LCN2	1
BP	GO:1902222	erythrose 4-phosphate/phosphoenolpyruvate family amino acid catabolic process	1/329	10/14162	0.209531	0.814072	GSTZ1	1
BP	GO:0015749	monosaccharide transport	5/329	136/14162	0.209699	0.814072	SLC2A5/FABP5/SLC2A14/PID1/SLC2A12	5
BP	GO:0002367	cytokine production involved in immune response	3/329	68/14162	0.209845	0.814072	TRPM4/MIF/GAS6	3
BP	GO:0030512	negative regulation of transforming growth factor beta receptor signaling pathway	3/329	68/14162	0.209845	0.814072	FBN2/HTRA4/ONECUT2	3
BP	GO:1903845	negative regulation of cellular response to transforming growth factor beta stimulus	3/329	68/14162	0.209845	0.814072	FBN2/HTRA4/ONECUT2	3
BP	GO:1904019	epithelial cell apoptotic process	3/329	68/14162	0.209845	0.814072	SERPINE1/GAS6/GPER1	3
BP	GO:0016042	lipid catabolic process	8/329	245/14162	0.211237	0.814072	LPL/CYP26B1/ASPG/FABP5/FABP3/ANGPTL3/MCEE/DAGLA	8
BP	GO:0046068	cGMP metabolic process	2/329	37/14162	0.212053	0.814072	NOS2/PDZD3	2
BP	GO:0048247	lymphocyte chemotaxis	2/329	37/14162	0.212053	0.814072	GAS6/CCL21	2
BP	GO:0030336	negative regulation of cell migration	6/329	173/14162	0.215037	0.814072	GREM1/NBL1/SERPINE1/PLXNB3/CCL21/GPR173	6
BP	GO:0031016	pancreas development	3/329	69/14162	0.215907	0.814072	CELA1/GATA6/ONECUT2	3
BP	GO:0048813	dendrite morphogenesis	4/329	103/14162	0.217782	0.814072	KNDC1/RBFOX2/EPHA4/ID1	4
BP	GO:0051592	response to calcium ion	4/329	103/14162	0.217782	0.814072	TNNT2/PTGES/CCND1/FOSB	4
BP	GO:0009593	detection of chemical stimulus	5/329	138/14162	0.218035	0.814072	OR2A7/OR52N2/OR52H1/OR10G3/OR1F2P	5
BP	GO:0003229	ventricular cardiac muscle tissue development	2/329	38/14162	0.22063	0.814072	TNNT2/HEY2	2
BP	GO:0030199	collagen fibril organization	2/329	38/14162	0.22063	0.814072	GREM1/CHADL	2
BP	GO:0060042	retina morphogenesis in camera-type eye	2/329	38/14162	0.22063	0.814072	CABP4/FOXN4	2
BP	GO:0086065	cell communication involved in cardiac conduction	2/329	38/14162	0.22063	0.814072	PDE4D/KCNE5	2
BP	GO:1903018	regulation of glycoprotein metabolic process	2/329	38/14162	0.22063	0.814072	PXYLP1/CCL21	2
BP	GO:0050663	cytokine secretion	5/329	139/14162	0.222241	0.814072	CAMP/MIF/CLEC6A/GAS6/S100A12	5
BP	GO:0006140	regulation of nucleotide metabolic process	6/329	175/14162	0.222464	0.814072	HRH3/NOS2/PDE4D/PDZD3/PID1/GPER1	6
BP	GO:0009612	response to mechanical stimulus	6/329	175/14162	0.222464	0.814072	EGR1/FOSL1/LOXHD1/BDNF/SLC1A3/FOSB	6
BP	GO:1901615	organic hydroxy compound metabolic process	14/329	478/14162	0.223206	0.814072	MAOA/FOXE1/SULT1A1/AKR1C1/NUDT10/MALRD1/CYP7B1/ABCB11/FABP5/ALB/ADH4/GPER1/ANGPTL3/INPPL1	14
BP	GO:0040013	negative regulation of locomotion	7/329	212/14162	0.223893	0.814072	ELANE/GREM1/NBL1/SERPINE1/PLXNB3/CCL21/GPR173	7
BP	GO:0070838	divalent metal ion transport	11/329	363/14162	0.224971	0.814072	CRACR2B/TRPM4/HOMER2/PDE4D/CHRNA7/HSPA2/LOXHD1/GAS6/CCL21/GPER1/CALHM1	11
BP	GO:0006813	potassium ion transport	6/329	176/14162	0.226209	0.814072	KCNJ10/HTR3A/KCNJ9/KCNK5/KCNE5/CNGA4	6
BP	GO:0001666	response to hypoxia	8/329	250/14162	0.226675	0.814072	EGR1/STOX1/NOS2/CHRNA7/BDNF/GATA6/GPR182/MGARP	8
BP	GO:0032963	collagen metabolic process	4/329	105/14162	0.227651	0.814072	MMP8/ELANE/ID1/COL17A1	4
BP	GO:0042089	cytokine biosynthetic process	4/329	105/14162	0.227651	0.814072	ELANE/AZU1/SFTPD/CEBPE	4
BP	GO:0000050	urea cycle	1/329	11/14162	0.227907	0.814072	SLC25A2	1
BP	GO:0002002	regulation of angiotensin levels in blood	1/329	11/14162	0.227907	0.814072	CTSG	1
BP	GO:0002579	positive regulation of antigen processing and presentation	1/329	11/14162	0.227907	0.814072	CCL21	1
BP	GO:0002903	negative regulation of B cell apoptotic process	1/329	11/14162	0.227907	0.814072	MIF	1
BP	GO:0003093	regulation of glomerular filtration	1/329	11/14162	0.227907	0.814072	GAS6	1
BP	GO:0003148	outflow tract septum morphogenesis	1/329	11/14162	0.227907	0.814072	GATA6	1
BP	GO:0003188	heart valve formation	1/329	11/14162	0.227907	0.814072	HEY2	1
BP	GO:0003298	physiological muscle hypertrophy	1/329	11/14162	0.227907	0.814072	SORBS2	1
BP	GO:0003301	physiological cardiac muscle hypertrophy	1/329	11/14162	0.227907	0.814072	SORBS2	1
BP	GO:0006067	ethanol metabolic process	1/329	11/14162	0.227907	0.814072	ADH4	1
BP	GO:0006346	methylation-dependent chromatin silencing	1/329	11/14162	0.227907	0.814072	TET1	1
BP	GO:0006558	L-phenylalanine metabolic process	1/329	11/14162	0.227907	0.814072	GSTZ1	1
BP	GO:0007171	activation of transmembrane receptor protein tyrosine kinase activity	1/329	11/14162	0.227907	0.814072	GREM1	1
BP	GO:0009650	UV protection	1/329	11/14162	0.227907	0.814072	ERCC4	1
BP	GO:0010744	positive regulation of macrophage derived foam cell differentiation	1/329	11/14162	0.227907	0.814072	LPL	1
BP	GO:0017014	protein nitrosylation	1/329	11/14162	0.227907	0.814072	NOS2	1
BP	GO:0017187	peptidyl-glutamic acid carboxylation	1/329	11/14162	0.227907	0.814072	GAS6	1
BP	GO:0018119	peptidyl-cysteine S-nitrosylation	1/329	11/14162	0.227907	0.814072	NOS2	1
BP	GO:0018214	protein carboxylation	1/329	11/14162	0.227907	0.814072	GAS6	1
BP	GO:0019627	urea metabolic process	1/329	11/14162	0.227907	0.814072	SLC25A2	1
BP	GO:0019885	antigen processing and presentation of endogenous peptide antigen via MHC class I	1/329	11/14162	0.227907	0.814072	ERAP2	1
BP	GO:0019934	cGMP-mediated signaling	1/329	11/14162	0.227907	0.814072	PDZD3	1
BP	GO:0030322	stabilization of membrane potential	1/329	11/14162	0.227907	0.814072	KCNK5	1
BP	GO:0030540	female genitalia development	1/329	11/14162	0.227907	0.814072	TYRO3	1
BP	GO:0032205	negative regulation of telomere maintenance	1/329	11/14162	0.227907	0.814072	ERCC4	1
BP	GO:0032354	response to follicle-stimulating hormone	1/329	11/14162	0.227907	0.814072	EGR1	1
BP	GO:0033033	negative regulation of myeloid cell apoptotic process	1/329	11/14162	0.227907	0.814072	MIF	1
BP	GO:0033147	negative regulation of intracellular estrogen receptor signaling pathway	1/329	11/14162	0.227907	0.814072	CYP7B1	1
BP	GO:0033235	positive regulation of protein sumoylation	1/329	11/14162	0.227907	0.814072	RASD2	1
BP	GO:0033700	phospholipid efflux	1/329	11/14162	0.227907	0.814072	ABCA13	1
BP	GO:0040037	negative regulation of fibroblast growth factor receptor signaling pathway	1/329	11/14162	0.227907	0.814072	SPRY2	1
BP	GO:0042340	keratan sulfate catabolic process	1/329	11/14162	0.227907	0.814072	OMD	1
BP	GO:0042511	positive regulation of tyrosine phosphorylation of Stat1 protein	1/329	11/14162	0.227907	0.814072	FGFR3	1
BP	GO:0042535	positive regulation of tumor necrosis factor biosynthetic process	1/329	11/14162	0.227907	0.814072	AZU1	1
BP	GO:0043252	sodium-independent organic anion transport	1/329	11/14162	0.227907	0.814072	ALB	1
BP	GO:0045026	plasma membrane fusion	1/329	11/14162	0.227907	0.814072	EQTN	1
BP	GO:0045414	regulation of interleukin-8 biosynthetic process	1/329	11/14162	0.227907	0.814072	ELANE	1
BP	GO:0046339	diacylglycerol metabolic process	1/329	11/14162	0.227907	0.814072	DAGLA	1
BP	GO:0046851	negative regulation of bone remodeling	1/329	11/14162	0.227907	0.814072	GREM1	1
BP	GO:0048712	negative regulation of astrocyte differentiation	1/329	11/14162	0.227907	0.814072	FGFR3	1
BP	GO:0060211	regulation of nuclear-transcribed mRNA poly(A) tail shortening	1/329	11/14162	0.227907	0.814072	TOB1	1
BP	GO:0060213	positive regulation of nuclear-transcribed mRNA poly(A) tail shortening	1/329	11/14162	0.227907	0.814072	TOB1	1
BP	GO:0060347	heart trabecula formation	1/329	11/14162	0.227907	0.814072	HEY2	1
BP	GO:0060394	negative regulation of pathway-restricted SMAD protein phosphorylation	1/329	11/14162	0.227907	0.814072	GREM1	1
BP	GO:0060576	intestinal epithelial cell development	1/329	11/14162	0.227907	0.814072	KLF5	1
BP	GO:0061049	cell growth involved in cardiac muscle cell development	1/329	11/14162	0.227907	0.814072	SORBS2	1
BP	GO:0061318	renal filtration cell differentiation	1/329	11/14162	0.227907	0.814072	LAMB2	1
BP	GO:0071435	potassium ion export	1/329	11/14162	0.227907	0.814072	KCNE5	1
BP	GO:0071600	otic vesicle morphogenesis	1/329	11/14162	0.227907	0.814072	STOX1	1
BP	GO:0072112	glomerular visceral epithelial cell differentiation	1/329	11/14162	0.227907	0.814072	LAMB2	1
BP	GO:0090185	negative regulation of kidney development	1/329	11/14162	0.227907	0.814072	GREM1	1
BP	GO:1901160	primary amino compound metabolic process	1/329	11/14162	0.227907	0.814072	MAOA	1
BP	GO:1901213	regulation of transcription from RNA polymerase II promoter involved in heart development	1/329	11/14162	0.227907	0.814072	GREM1	1
BP	GO:1902221	erythrose 4-phosphate/phosphoenolpyruvate family amino acid metabolic process	1/329	11/14162	0.227907	0.814072	GSTZ1	1
BP	GO:2000484	positive regulation of interleukin-8 secretion	1/329	11/14162	0.227907	0.814072	CAMP	1
BP	GO:2000696	regulation of epithelial cell differentiation involved in kidney development	1/329	11/14162	0.227907	0.814072	YAP1	1
BP	GO:0006644	phospholipid metabolic process	10/329	326/14162	0.2281	0.814072	LPL/FGFR3/GPAT2/FABP5/FABP3/CCL21/GATA6/ANGPTL3/PPAP2A/INPPL1	10
BP	GO:0002455	humoral immune response mediated by circulating immunoglobulin	2/329	39/14162	0.229234	0.814072	C1QB/C1QA	2
BP	GO:0009409	response to cold	2/329	39/14162	0.229234	0.814072	LPL/HSPA2	2
BP	GO:0034121	regulation of toll-like receptor signaling pathway	2/329	39/14162	0.229234	0.814072	LTF/TYRO3	2
BP	GO:0002274	myeloid leukocyte activation	5/329	141/14162	0.230725	0.814072	AZU1/BPI/MIF/EDN2/S100A12	5
BP	GO:0007126	meiotic nuclear division	5/329	141/14162	0.230725	0.814072	ERCC4/CYP26B1/DUSP13/HSPA2/FANCA	5
BP	GO:0051606	detection of stimulus	10/329	327/14162	0.230843	0.814072	PGLYRP1/OR2A7/LPL/CABP4/AKR1C1/OR52N2/OR52H1/LOXHD1/OR10G3/OR1F2P	10
BP	GO:0030856	regulation of epithelial cell differentiation	4/329	106/14162	0.232628	0.814072	ID1/CCND1/HEY2/YAP1	4
BP	GO:0072511	divalent inorganic cation transport	11/329	366/14162	0.232737	0.814072	CRACR2B/TRPM4/HOMER2/PDE4D/CHRNA7/HSPA2/LOXHD1/GAS6/CCL21/GPER1/CALHM1	11
BP	GO:0060560	developmental growth involved in morphogenesis	6/329	178/14162	0.23376	0.814072	LAMB2/DRAXIN/FGFR3/BDNF/SPRY2/YAP1	6
BP	GO:0044243	multicellular organism catabolic process	3/329	72/14162	0.234305	0.814072	MMP8/ELANE/COL17A1	3
BP	GO:0006641	triglyceride metabolic process	4/329	107/14162	0.237632	0.814072	LPL/GPAT2/FABP5/FABP3	4
BP	GO:0042107	cytokine metabolic process	4/329	107/14162	0.237632	0.814072	ELANE/AZU1/SFTPD/CEBPE	4
BP	GO:0014909	smooth muscle cell migration	2/329	40/14162	0.23786	0.814072	PDE4D/SERPINE1	2
BP	GO:0031529	ruffle organization	2/329	40/14162	0.23786	0.814072	CCL21/INPPL1	2
BP	GO:0032330	regulation of chondrocyte differentiation	2/329	40/14162	0.23786	0.814072	GREM1/CHADL	2
BP	GO:0034260	negative regulation of GTPase activity	2/329	40/14162	0.23786	0.814072	PLXNB3/SPRY2	2
BP	GO:0045123	cellular extravasation	2/329	40/14162	0.23786	0.814072	AZU1/CCL21	2
BP	GO:0051055	negative regulation of lipid biosynthetic process	2/329	40/14162	0.23786	0.814072	MALRD1/GPER1	2
BP	GO:0019827	stem cell population maintenance	5/329	143/14162	0.239303	0.814072	FGFR3/SETD6/TET1/PADI4/YAP1	5
BP	GO:0018107	peptidyl-threonine phosphorylation	3/329	73/14162	0.2405	0.814072	AZU1/STOX1/SPRY2	3
BP	GO:0030193	regulation of blood coagulation	3/329	73/14162	0.2405	0.814072	KRT1/SERPINE1/KNG1	3
BP	GO:0030901	midbrain development	3/329	73/14162	0.2405	0.814072	GDF7/FGFR3/NDST1	3
BP	GO:1900046	regulation of hemostasis	3/329	73/14162	0.2405	0.814072	KRT1/SERPINE1/KNG1	3
BP	GO:0051146	striated muscle cell differentiation	7/329	217/14162	0.24105	0.814072	TNNT2/GREM1/CYP26B1/NEXN/SORBS2/HEY2/GATA6	7
BP	GO:0071560	cellular response to transforming growth factor beta stimulus	7/329	217/14162	0.24105	0.814072	ID1/FBN2/LEFTY2/DUSP15/HTRA4/SERPINE1/ONECUT2	7
BP	GO:0006814	sodium ion transport	6/329	180/14162	0.241389	0.814072	SCN3A/SLC5A4/ABCB11/NKAIN2/SLC9A2/SLC9C1	6
BP	GO:0050768	negative regulation of neurogenesis	6/329	180/14162	0.241389	0.814072	DRAXIN/EPHA4/ID1/FGFR3/BDNF/GPR173	6
BP	GO:0036293	response to decreased oxygen levels	8/329	255/14162	0.242508	0.814072	EGR1/STOX1/NOS2/CHRNA7/BDNF/GATA6/GPR182/MGARP	8
BP	GO:0006024	glycosaminoglycan biosynthetic process	4/329	108/14162	0.242661	0.814072	CSGALNACT1/PXYLP1/OMD/NDST1	4
BP	GO:0030802	regulation of cyclic nucleotide biosynthetic process	4/329	108/14162	0.242661	0.814072	HRH3/NOS2/PDZD3/GPER1	4
BP	GO:0046330	positive regulation of JNK cascade	4/329	108/14162	0.242661	0.814072	EPHA4/DUSP15/CCL21/BIRC7	4
BP	GO:0072006	nephron development	4/329	108/14162	0.242661	0.814072	EGR1/GREM1/LAMB2/YAP1	4
BP	GO:1903034	regulation of response to wounding	10/329	332/14162	0.244742	0.814072	PGLYRP1/ELANE/EPHA4/KRT1/SERPINE1/KNG1/SETD6/GPER1/S100A12/TYRO3	10
BP	GO:0031346	positive regulation of cell projection organization	8/329	256/14162	0.245718	0.814072	LCN2/EPHA4/PTK6/PACSIN1/BDNF/PPP2R5B/CCL21/PLK5	8
BP	GO:0001696	gastric acid secretion	1/329	12/14162	0.245858	0.814072	NMU	1
BP	GO:0001774	microglial cell activation	1/329	12/14162	0.245858	0.814072	AZU1	1
BP	GO:0002347	response to tumor cell	1/329	12/14162	0.245858	0.814072	PLK5	1
BP	GO:0002483	antigen processing and presentation of endogenous peptide antigen	1/329	12/14162	0.245858	0.814072	ERAP2	1
BP	GO:0003215	cardiac right ventricle morphogenesis	1/329	12/14162	0.245858	0.814072	HEY2	1
BP	GO:0009109	coenzyme catabolic process	1/329	12/14162	0.245858	0.814072	CYP4F11	1
BP	GO:0009312	oligosaccharide biosynthetic process	1/329	12/14162	0.245858	0.814072	FUT3	1
BP	GO:0010664	negative regulation of striated muscle cell apoptotic process	1/329	12/14162	0.245858	0.814072	HEY2	1
BP	GO:0010804	negative regulation of tumor necrosis factor-mediated signaling pathway	1/329	12/14162	0.245858	0.814072	GAS6	1
BP	GO:0010885	regulation of cholesterol storage	1/329	12/14162	0.245858	0.814072	LPL	1
BP	GO:0014048	regulation of glutamate secretion	1/329	12/14162	0.245858	0.814072	HRH3	1
BP	GO:0014061	regulation of norepinephrine secretion	1/329	12/14162	0.245858	0.814072	HRH3	1
BP	GO:0014912	negative regulation of smooth muscle cell migration	1/329	12/14162	0.245858	0.814072	SERPINE1	1
BP	GO:0018195	peptidyl-arginine modification	1/329	12/14162	0.245858	0.814072	PADI4	1
BP	GO:0019082	viral protein processing	1/329	12/14162	0.245858	0.814072	VPS37D	1
BP	GO:0019372	lipoxygenase pathway	1/329	12/14162	0.245858	0.814072	ALOXE3	1
BP	GO:0021535	cell migration in hindbrain	1/329	12/14162	0.245858	0.814072	RBFOX2	1
BP	GO:0021681	cerebellar granular layer development	1/329	12/14162	0.245858	0.814072	KNDC1	1
BP	GO:0031581	hemidesmosome assembly	1/329	12/14162	0.245858	0.814072	COL17A1	1
BP	GO:0032308	positive regulation of prostaglandin secretion	1/329	12/14162	0.245858	0.814072	MIF	1
BP	GO:0035864	response to potassium ion	1/329	12/14162	0.245858	0.814072	BDNF	1
BP	GO:0036297	interstrand cross-link repair	1/329	12/14162	0.245858	0.814072	ERCC4	1
BP	GO:0042228	interleukin-8 biosynthetic process	1/329	12/14162	0.245858	0.814072	ELANE	1
BP	GO:0042448	progesterone metabolic process	1/329	12/14162	0.245858	0.814072	AKR1C1	1
BP	GO:0042501	serine phosphorylation of STAT protein	1/329	12/14162	0.245858	0.814072	IFNK	1
BP	GO:0042759	long-chain fatty acid biosynthetic process	1/329	12/14162	0.245858	0.814072	ALOXE3	1
BP	GO:0043568	positive regulation of insulin-like growth factor receptor signaling pathway	1/329	12/14162	0.245858	0.814072	IGFBP4	1
BP	GO:0044241	lipid digestion	1/329	12/14162	0.245858	0.814072	AKR1C1	1
BP	GO:0044788	modulation by host of viral process	1/329	12/14162	0.245858	0.814072	LTF	1
BP	GO:0045943	positive regulation of transcription from RNA polymerase I promoter	1/329	12/14162	0.245858	0.814072	RASL11A	1
BP	GO:0048172	regulation of short-term neuronal synaptic plasticity	1/329	12/14162	0.245858	0.814072	BDNF	1
BP	GO:0050774	negative regulation of dendrite morphogenesis	1/329	12/14162	0.245858	0.814072	ID1	1
BP	GO:0050930	induction of positive chemotaxis	1/329	12/14162	0.245858	0.814072	AZU1	1
BP	GO:0051307	meiotic chromosome separation	1/329	12/14162	0.245858	0.814072	ERCC4	1
BP	GO:0051497	negative regulation of stress fiber assembly	1/329	12/14162	0.245858	0.814072	ARHGAP6	1
BP	GO:0051917	regulation of fibrinolysis	1/329	12/14162	0.245858	0.814072	SERPINE1	1
BP	GO:0051923	sulfation	1/329	12/14162	0.245858	0.814072	SULT1A1	1
BP	GO:0060177	regulation of angiotensin metabolic process	1/329	12/14162	0.245858	0.814072	CTSG	1
BP	GO:0061081	positive regulation of myeloid leukocyte cytokine production involved in immune response	1/329	12/14162	0.245858	0.814072	MIF	1
BP	GO:0071071	regulation of phospholipid biosynthetic process	1/329	12/14162	0.245858	0.814072	FABP3	1
BP	GO:0071871	response to epinephrine	1/329	12/14162	0.245858	0.814072	PDE4D	1
BP	GO:0072160	nephron tubule epithelial cell differentiation	1/329	12/14162	0.245858	0.814072	YAP1	1
BP	GO:0072176	nephric duct development	1/329	12/14162	0.245858	0.814072	EPHA4	1
BP	GO:0072283	metanephric renal vesicle morphogenesis	1/329	12/14162	0.245858	0.814072	GREM1	1
BP	GO:0072311	glomerular epithelial cell differentiation	1/329	12/14162	0.245858	0.814072	LAMB2	1
BP	GO:0089711	L-glutamate transmembrane transport	1/329	12/14162	0.245858	0.814072	SLC1A3	1
BP	GO:0090005	negative regulation of establishment of protein localization to plasma membrane	1/329	12/14162	0.245858	0.814072	PID1	1
BP	GO:1903779	regulation of cardiac conduction	1/329	12/14162	0.245858	0.814072	PDE4D	1
BP	GO:0003407	neural retina development	2/329	41/14162	0.246503	0.814072	CABP4/FOXN4	2
BP	GO:0006584	catecholamine metabolic process	2/329	41/14162	0.246503	0.814072	MAOA/SULT1A1	2
BP	GO:0008156	negative regulation of DNA replication	2/329	41/14162	0.246503	0.814072	CDC6/PID1	2
BP	GO:0009712	catechol-containing compound metabolic process	2/329	41/14162	0.246503	0.814072	MAOA/SULT1A1	2
BP	GO:0031102	neuron projection regeneration	2/329	41/14162	0.246503	0.814072	LAMB2/EPHA4	2
BP	GO:0032890	regulation of organic acid transport	2/329	41/14162	0.246503	0.814072	HRH3/MIF	2
BP	GO:0051145	smooth muscle cell differentiation	2/329	41/14162	0.246503	0.814072	HEY2/GATA6	2
BP	GO:0060411	cardiac septum morphogenesis	2/329	41/14162	0.246503	0.814072	HEY2/GATA6	2
BP	GO:0002065	columnar/cuboidal epithelial cell differentiation	4/329	109/14162	0.247714	0.814072	PTK6/HEY2/KLF5/GATA6	4
BP	GO:0006023	aminoglycan biosynthetic process	4/329	109/14162	0.247714	0.814072	CSGALNACT1/PXYLP1/OMD/NDST1	4
BP	GO:0044259	multicellular organismal macromolecule metabolic process	4/329	109/14162	0.247714	0.814072	MMP8/ELANE/ID1/COL17A1	4
BP	GO:0098727	maintenance of cell number	5/329	145/14162	0.247966	0.814072	FGFR3/SETD6/TET1/PADI4/YAP1	5
BP	GO:0043269	regulation of ion transport	14/329	489/14162	0.248255	0.814072	CRACR2B/KCNJ10/HRH3/MIF/HOMER2/SCN3A/PDE4D/KCNJ9/HSPA2/KCNK5/KCNE5/NKAIN2/GPER1/CALHM1	14
BP	GO:2000146	negative regulation of cell motility	6/329	182/14162	0.249092	0.814072	GREM1/NBL1/SERPINE1/PLXNB3/CCL21/GPR173	6
BP	GO:0051090	regulation of sequence-specific DNA binding transcription factor activity	10/329	334/14162	0.250384	0.814072	LTF/GREM1/ID1/FOSL1/MAP3K13/GAS6/BDNF/SETD6/PPP2R5B/S100A12	10
BP	GO:0007283	spermatogenesis	11/329	373/14162	0.25125	0.814072	KHDRBS3/SPATA25/HOXA9/CYP26B1/DUSP13/GAL3ST1/HSPA2/HOXA10/SLC2A14/SLC9C1/TYRO3	11
BP	GO:0071559	response to transforming growth factor beta	7/329	220/14162	0.251542	0.814072	ID1/FBN2/LEFTY2/DUSP15/HTRA4/SERPINE1/ONECUT2	7
BP	GO:0003231	cardiac ventricle development	3/329	75/14162	0.252968	0.814072	TNNT2/CPE/HEY2	3
BP	GO:0042100	B cell proliferation	3/329	75/14162	0.252968	0.814072	MIF/IFNK/BST1	3
BP	GO:0060048	cardiac muscle contraction	3/329	75/14162	0.252968	0.814072	TNNT2/PDE4D/KCNE5	3
BP	GO:0007389	pattern specification process	10/329	335/14162	0.253222	0.814072	GREM1/NBL1/HOXA9/CYP26B1/HEY2/RAB23/HOXA10/HOXA6/HES7/FOXN4	10
BP	GO:0048232	male gamete generation	11/329	374/14162	0.253937	0.814072	KHDRBS3/SPATA25/HOXA9/CYP26B1/DUSP13/GAL3ST1/HSPA2/HOXA10/SLC2A14/SLC9C1/TYRO3	11
BP	GO:0002250	adaptive immune response	9/329	297/14162	0.254694	0.814072	TRPM4/ERAP2/CLEC4D/FCRL4/BMX/CLEC6A/IFNK/C1QB/C1QA	9
BP	GO:0018209	peptidyl-serine modification	7/329	221/14162	0.25507	0.814072	STOX1/MIF/PDE4D/IFNK/GAS6/BDNF/SPRY2	7
BP	GO:0031018	endocrine pancreas development	2/329	42/14162	0.255157	0.814072	GATA6/ONECUT2	2
BP	GO:0032722	positive regulation of chemokine production	2/329	42/14162	0.255157	0.814072	AZU1/MIF	2
BP	GO:0043392	negative regulation of DNA binding	2/329	42/14162	0.255157	0.814072	ID1/HEY2	2
BP	GO:0051155	positive regulation of striated muscle cell differentiation	2/329	42/14162	0.255157	0.814072	GREM1/CYP26B1	2
BP	GO:0071320	cellular response to cAMP	2/329	42/14162	0.255157	0.814072	EGR1/PDE4D	2
BP	GO:0086004	regulation of cardiac muscle cell contraction	2/329	42/14162	0.255157	0.814072	PDE4D/KCNE5	2
BP	GO:0050906	detection of stimulus involved in sensory perception	5/329	147/14162	0.256708	0.814072	OR2A7/OR52N2/OR52H1/OR10G3/OR1F2P	5
BP	GO:1903046	meiotic cell cycle process	5/329	147/14162	0.256708	0.814072	ERCC4/CYP26B1/DUSP13/HSPA2/FANCA	5
BP	GO:0001649	osteoblast differentiation	6/329	184/14162	0.256864	0.814072	LTF/ID1/FBN2/TOB1/GPNMB/ITGA11	6
BP	GO:1903409	reactive oxygen species biosynthetic process	3/329	76/14162	0.259237	0.814072	MPO/NOS2/ZNF205	3
BP	GO:0050730	regulation of peptidyl-tyrosine phosphorylation	6/329	185/14162	0.260774	0.814072	GREM1/MIF/FGFR3/PTK6/GAS6/PPP2R5B	6
BP	GO:0070372	regulation of ERK1 and ERK2 cascade	6/329	185/14162	0.260774	0.814072	MIF/FGFR3/GAS6/SPRY2/CCL21/GPER1	6
BP	GO:0051701	interaction with host	5/329	148/14162	0.261108	0.814072	LTF/CAMP/NOS2/GAS6/ALB	5
BP	GO:0072593	reactive oxygen species metabolic process	7/329	223/14162	0.262169	0.814072	MPO/SFTPD/NOS2/ZNF205/PID1/NOXO1/AOX1	7
BP	GO:0000076	DNA replication checkpoint	1/329	13/14162	0.263392	0.814072	CDC6	1
BP	GO:0002438	acute inflammatory response to antigenic stimulus	1/329	13/14162	0.263392	0.814072	ELANE	1
BP	GO:0003283	atrial septum development	1/329	13/14162	0.263392	0.814072	HEY2	1
BP	GO:0006071	glycerol metabolic process	1/329	13/14162	0.263392	0.814072	ANGPTL3	1
BP	GO:0006264	mitochondrial DNA replication	1/329	13/14162	0.263392	0.814072	PID1	1
BP	GO:0010172	embryonic body morphogenesis	1/329	13/14162	0.263392	0.814072	MAB21L2	1
BP	GO:0010578	regulation of adenylate cyclase activity involved in G-protein coupled receptor signaling pathway	1/329	13/14162	0.263392	0.814072	GPER1	1
BP	GO:0010579	positive regulation of adenylate cyclase activity involved in G-protein coupled receptor signaling pathway	1/329	13/14162	0.263392	0.814072	GPER1	1
BP	GO:0010801	negative regulation of peptidyl-threonine phosphorylation	1/329	13/14162	0.263392	0.814072	SPRY2	1
BP	GO:0010878	cholesterol storage	1/329	13/14162	0.263392	0.814072	LPL	1
BP	GO:0014002	astrocyte development	1/329	13/14162	0.263392	0.814072	LAMB2	1
BP	GO:0015671	oxygen transport	1/329	13/14162	0.263392	0.814072	HBG2	1
BP	GO:0016024	CDP-diacylglycerol biosynthetic process	1/329	13/14162	0.263392	0.814072	GPAT2	1
BP	GO:0030502	negative regulation of bone mineralization	1/329	13/14162	0.263392	0.814072	GREM1	1
BP	GO:0030730	sequestering of triglyceride	1/329	13/14162	0.263392	0.814072	LPL	1
BP	GO:0031274	positive regulation of pseudopodium assembly	1/329	13/14162	0.263392	0.814072	CCL21	1
BP	GO:0032026	response to magnesium ion	1/329	13/14162	0.263392	0.814072	CCND1	1
BP	GO:0032306	regulation of prostaglandin secretion	1/329	13/14162	0.263392	0.814072	MIF	1
BP	GO:0032310	prostaglandin secretion	1/329	13/14162	0.263392	0.814072	MIF	1
BP	GO:0032634	interleukin-5 production	1/329	13/14162	0.263392	0.814072	PDE4D	1
BP	GO:0032674	regulation of interleukin-5 production	1/329	13/14162	0.263392	0.814072	PDE4D	1
BP	GO:0032891	negative regulation of organic acid transport	1/329	13/14162	0.263392	0.814072	HRH3	1
BP	GO:0035810	positive regulation of urine volume	1/329	13/14162	0.263392	0.814072	KNG1	1
BP	GO:0036035	osteoclast development	1/329	13/14162	0.263392	0.814072	LTF	1
BP	GO:0043518	negative regulation of DNA damage response, signal transduction by p53 class mediator	1/329	13/14162	0.263392	0.814072	MIF	1
BP	GO:0043650	dicarboxylic acid biosynthetic process	1/329	13/14162	0.263392	0.814072	SLC1A3	1
BP	GO:0044321	response to leptin	1/329	13/14162	0.263392	0.814072	PID1	1
BP	GO:0044342	type B pancreatic cell proliferation	1/329	13/14162	0.263392	0.814072	IGFBP4	1
BP	GO:0045346	regulation of MHC class II biosynthetic process	1/329	13/14162	0.263392	0.814072	AZU1	1
BP	GO:0046325	negative regulation of glucose import	1/329	13/14162	0.263392	0.814072	PID1	1
BP	GO:0046459	short-chain fatty acid metabolic process	1/329	13/14162	0.263392	0.814072	MCEE	1
BP	GO:0048243	norepinephrine secretion	1/329	13/14162	0.263392	0.814072	HRH3	1
BP	GO:0048368	lateral mesoderm development	1/329	13/14162	0.263392	0.814072	YAP1	1
BP	GO:0051590	positive regulation of neurotransmitter transport	1/329	13/14162	0.263392	0.814072	GPER1	1
BP	GO:0060080	inhibitory postsynaptic potential	1/329	13/14162	0.263392	0.814072	BDNF	1
BP	GO:0060219	camera-type eye photoreceptor cell differentiation	1/329	13/14162	0.263392	0.814072	CABP4	1
BP	GO:0060969	negative regulation of gene silencing	1/329	13/14162	0.263392	0.814072	TET1	1
BP	GO:0070293	renal absorption	1/329	13/14162	0.263392	0.814072	GAS6	1
BP	GO:0070307	lens fiber cell development	1/329	13/14162	0.263392	0.814072	FGFR3	1
BP	GO:0070989	oxidative demethylation	1/329	13/14162	0.263392	0.814072	TET1	1
BP	GO:0071941	nitrogen cycle metabolic process	1/329	13/14162	0.263392	0.814072	SLC25A2	1
BP	GO:0072010	glomerular epithelium development	1/329	13/14162	0.263392	0.814072	LAMB2	1
BP	GO:0072148	epithelial cell fate commitment	1/329	13/14162	0.263392	0.814072	FGFR3	1
BP	GO:0086011	membrane repolarization during action potential	1/329	13/14162	0.263392	0.814072	KCNE5	1
BP	GO:0097094	craniofacial suture morphogenesis	1/329	13/14162	0.263392	0.814072	RAB23	1
BP	GO:0098810	neurotransmitter reuptake	1/329	13/14162	0.263392	0.814072	KCNJ10	1
BP	GO:1902166	negative regulation of intrinsic apoptotic signaling pathway in response to DNA damage by p53 class mediator	1/329	13/14162	0.263392	0.814072	MIF	1
BP	GO:2001212	regulation of vasculogenesis	1/329	13/14162	0.263392	0.814072	HEY2	1
BP	GO:0017158	regulation of calcium ion-dependent exocytosis	2/329	43/14162	0.263816	0.814072	SYT9/DOC2A	2
BP	GO:0035987	endodermal cell differentiation	2/329	43/14162	0.263816	0.814072	MMP8/GATA6	2
BP	GO:0060711	labyrinthine layer development	2/329	43/14162	0.263816	0.814072	HEY2/GCM1	2
BP	GO:0018210	peptidyl-threonine modification	3/329	77/14162	0.265527	0.814072	AZU1/STOX1/SPRY2	3
BP	GO:0019233	sensory perception of pain	3/329	77/14162	0.265527	0.814072	KCNJ10/ALOXE3/NMU	3
BP	GO:0050818	regulation of coagulation	3/329	77/14162	0.265527	0.814072	KRT1/SERPINE1/KNG1	3
BP	GO:0061326	renal tubule development	3/329	77/14162	0.265527	0.814072	GREM1/LGR5/YAP1	3
BP	GO:0048489	synaptic vesicle transport	4/329	113/14162	0.268142	0.814072	SYT9/ITSN1/PACSIN1/DOC2A	4
BP	GO:0097480	establishment of synaptic vesicle localization	4/329	113/14162	0.268142	0.814072	SYT9/ITSN1/PACSIN1/DOC2A	4
BP	GO:0009746	response to hexose	5/329	150/14162	0.269959	0.814072	EGR1/LPL/SLC2A5/GAS6/GPER1	5
BP	GO:0050866	negative regulation of cell activation	5/329	150/14162	0.269959	0.814072	PGLYRP1/BPI/SFTPD/GPER1/TYRO3	5
BP	GO:0007517	muscle organ development	9/329	302/14162	0.270004	0.814072	TNNT2/EGR1/GREM1/CYP26B1/HEY2/BDNF/KLF5/ITGA11/GATA6	9
BP	GO:0033273	response to vitamin	3/329	78/14162	0.271835	0.814072	CCND1/GAS6/BDNF	3
BP	GO:0050715	positive regulation of cytokine secretion	3/329	78/14162	0.271835	0.814072	CAMP/MIF/CLEC6A	3
BP	GO:0014823	response to activity	2/329	44/14162	0.272476	0.814072	BDNF/SCO2	2
BP	GO:0014855	striated muscle cell proliferation	2/329	44/14162	0.272476	0.814072	HEY2/GATA6	2
BP	GO:0015909	long-chain fatty acid transport	2/329	44/14162	0.272476	0.814072	MIF/FABP3	2
BP	GO:0032835	glomerulus development	2/329	44/14162	0.272476	0.814072	EGR1/LAMB2	2
BP	GO:0043525	positive regulation of neuron apoptotic process	2/329	44/14162	0.272476	0.814072	EGR1/FGFR3	2
BP	GO:0043550	regulation of lipid kinase activity	2/329	44/14162	0.272476	0.814072	FGFR3/CCL21	2
BP	GO:0046513	ceramide biosynthetic process	2/329	44/14162	0.272476	0.814072	ALOXE3/GAL3ST1	2
BP	GO:0046530	photoreceptor cell differentiation	2/329	44/14162	0.272476	0.814072	CABP4/CRB1	2
BP	GO:0048844	artery morphogenesis	2/329	44/14162	0.272476	0.814072	HEY2/ANGPTL3	2
BP	GO:0050909	sensory perception of taste	2/329	44/14162	0.272476	0.814072	CALHM1/GNG13	2
BP	GO:0051893	regulation of focal adhesion assembly	2/329	44/14162	0.272476	0.814072	GREM1/ARHGAP6	2
BP	GO:0055008	cardiac muscle tissue morphogenesis	2/329	44/14162	0.272476	0.814072	TNNT2/HEY2	2
BP	GO:0090109	regulation of cell-substrate junction assembly	2/329	44/14162	0.272476	0.814072	GREM1/ARHGAP6	2
BP	GO:2000738	positive regulation of stem cell differentiation	2/329	44/14162	0.272476	0.814072	GATA6/YAP1	2
BP	GO:0009566	fertilization	4/329	114/14162	0.273297	0.814072	HOXA9/EQTN/ZAN/HOXA10	4
BP	GO:0010720	positive regulation of cell development	11/329	382/14162	0.275786	0.814072	GDF7/EPHA4/NBL1/PTK6/PACSIN1/OLFM4/BDNF/PPP2R5B/GPER1/PLK5/YAP1	11
BP	GO:0050673	epithelial cell proliferation	9/329	304/14162	0.276205	0.814072	ID1/STOX1/FGFR3/LGR5/CYP7B1/IGFBP4/PLXNB3/CCND1/YAP1	9
BP	GO:0010721	negative regulation of cell development	7/329	227/14162	0.276532	0.814072	LTF/DRAXIN/EPHA4/ID1/FGFR3/BDNF/GPR173	7
BP	GO:0003007	heart morphogenesis	6/329	189/14162	0.276569	0.814072	TNNT2/CPE/HEY2/GATA6/FOXN4/YAP1	6
BP	GO:0006909	phagocytosis	6/329	189/14162	0.276569	0.814072	ELANE/AZU1/SFTPD/CEBPE/GAS6/TYRO3	6
BP	GO:0045664	regulation of neuron differentiation	12/329	422/14162	0.277443	0.814072	GDF7/KNDC1/DRAXIN/EPHA4/NBL1/ID1/PTK6/PACSIN1/HEY2/BDNF/PPP2R5B/PLK5	12
BP	GO:0001909	leukocyte mediated cytotoxicity	3/329	79/14162	0.278159	0.814072	ELANE/NOS2/CTSG	3
BP	GO:1903825	organic acid transmembrane transport	3/329	79/14162	0.278159	0.814072	SLC1A3/SLC36A1/SLC7A9	3
BP	GO:0043524	negative regulation of neuron apoptotic process	4/329	115/14162	0.278469	0.814072	DRAXIN/ITSN1/BDNF/TYRO3	4
BP	GO:0055002	striated muscle cell development	4/329	115/14162	0.278469	0.814072	TNNT2/NEXN/SORBS2/HEY2	4
BP	GO:0050769	positive regulation of neurogenesis	9/329	305/14162	0.279321	0.814072	GDF7/EPHA4/NBL1/PTK6/PACSIN1/BDNF/PPP2R5B/GPER1/PLK5	9
BP	GO:0001711	endodermal cell fate commitment	1/329	14/14162	0.28052	0.814072	GATA6	1
BP	GO:0001977	renal system process involved in regulation of blood volume	1/329	14/14162	0.28052	0.814072	GAS6	1
BP	GO:0001991	regulation of systemic arterial blood pressure by circulatory renin-angiotensin	1/329	14/14162	0.28052	0.814072	CTSG	1
BP	GO:0003181	atrioventricular valve morphogenesis	1/329	14/14162	0.28052	0.814072	HEY2	1
BP	GO:0006590	thyroid hormone generation	1/329	14/14162	0.28052	0.814072	FOXE1	1
BP	GO:0006878	cellular copper ion homeostasis	1/329	14/14162	0.28052	0.814072	SCO2	1
BP	GO:0010934	macrophage cytokine production	1/329	14/14162	0.28052	0.814072	GAS6	1
BP	GO:0014829	vascular smooth muscle contraction	1/329	14/14162	0.28052	0.814072	EDN2	1
BP	GO:0019883	antigen processing and presentation of endogenous antigen	1/329	14/14162	0.28052	0.814072	ERAP2	1
BP	GO:0030828	positive regulation of cGMP biosynthetic process	1/329	14/14162	0.28052	0.814072	NOS2	1
BP	GO:0030878	thyroid gland development	1/329	14/14162	0.28052	0.814072	FOXE1	1
BP	GO:0031272	regulation of pseudopodium assembly	1/329	14/14162	0.28052	0.814072	CCL21	1
BP	GO:0031935	regulation of chromatin silencing	1/329	14/14162	0.28052	0.814072	TET1	1
BP	GO:0032232	negative regulation of actin filament bundle assembly	1/329	14/14162	0.28052	0.814072	ARHGAP6	1
BP	GO:0032958	inositol phosphate biosynthetic process	1/329	14/14162	0.28052	0.814072	GPER1	1
BP	GO:0033630	positive regulation of cell adhesion mediated by integrin	1/329	14/14162	0.28052	0.814072	CCL21	1
BP	GO:0034104	negative regulation of tissue remodeling	1/329	14/14162	0.28052	0.814072	GREM1	1
BP	GO:0034143	regulation of toll-like receptor 4 signaling pathway	1/329	14/14162	0.28052	0.814072	LTF	1
BP	GO:0042573	retinoic acid metabolic process	1/329	14/14162	0.28052	0.814072	CYP26B1	1
BP	GO:0043651	linoleic acid metabolic process	1/329	14/14162	0.28052	0.814072	ALOXE3	1
BP	GO:0045342	MHC class II biosynthetic process	1/329	14/14162	0.28052	0.814072	AZU1	1
BP	GO:0046341	CDP-diacylglycerol metabolic process	1/329	14/14162	0.28052	0.814072	GPAT2	1
BP	GO:0048148	behavioral response to cocaine	1/329	14/14162	0.28052	0.814072	HOMER2	1
BP	GO:0048679	regulation of axon regeneration	1/329	14/14162	0.28052	0.814072	EPHA4	1
BP	GO:0048853	forebrain morphogenesis	1/329	14/14162	0.28052	0.814072	GDF7	1
BP	GO:0051150	regulation of smooth muscle cell differentiation	1/329	14/14162	0.28052	0.814072	HEY2	1
BP	GO:0060192	negative regulation of lipase activity	1/329	14/14162	0.28052	0.814072	ANGPTL3	1
BP	GO:0071875	adrenergic receptor signaling pathway	1/329	14/14162	0.28052	0.814072	PDE4D	1
BP	GO:0072012	glomerulus vasculature development	1/329	14/14162	0.28052	0.814072	EGR1	1
BP	GO:0072079	nephron tubule formation	1/329	14/14162	0.28052	0.814072	GREM1	1
BP	GO:0086003	cardiac muscle cell contraction	1/329	14/14162	0.28052	0.814072	PDE4D	1
BP	GO:0090026	positive regulation of monocyte chemotaxis	1/329	14/14162	0.28052	0.814072	SERPINE1	1
BP	GO:1900151	regulation of nuclear-transcribed mRNA catabolic process, deadenylation-dependent decay	1/329	14/14162	0.28052	0.814072	TOB1	1
BP	GO:1900153	positive regulation of nuclear-transcribed mRNA catabolic process, deadenylation-dependent decay	1/329	14/14162	0.28052	0.814072	TOB1	1
BP	GO:1902165	regulation of intrinsic apoptotic signaling pathway in response to DNA damage by p53 class mediator	1/329	14/14162	0.28052	0.814072	MIF	1
BP	GO:2000104	negative regulation of DNA-dependent DNA replication	1/329	14/14162	0.28052	0.814072	PID1	1
BP	GO:0010976	positive regulation of neuron projection development	6/329	190/14162	0.280553	0.814072	EPHA4/PTK6/PACSIN1/BDNF/PPP2R5B/PLK5	6
BP	GO:0033762	response to glucagon	2/329	45/14162	0.281132	0.814072	GNB3/GNG13	2
BP	GO:0055081	anion homeostasis	2/329	45/14162	0.281132	0.814072	FABP3/ANGPTL3	2
BP	GO:0007044	cell-substrate junction assembly	3/329	80/14162	0.284497	0.814072	GREM1/COL17A1/ARHGAP6	3
BP	GO:0051209	release of sequestered calcium ion into cytosol	3/329	80/14162	0.284497	0.814072	PDE4D/CCL21/GPER1	3
BP	GO:0051283	negative regulation of sequestering of calcium ion	3/329	80/14162	0.284497	0.814072	PDE4D/CCL21/GPER1	3
BP	GO:0051402	neuron apoptotic process	6/329	191/14162	0.28455	0.814072	EGR1/DRAXIN/FGFR3/ITSN1/BDNF/TYRO3	6
BP	GO:0009314	response to radiation	12/329	425/14162	0.285398	0.814072	ELANE/EGR1/ERCC4/KCNJ10/LPL/CABP4/AKR1C1/CCND1/BDNF/SLC1A3/NMU/YAP1	12
BP	GO:0034284	response to monosaccharide	5/329	154/14162	0.287849	0.814072	EGR1/LPL/SLC2A5/GAS6/GPER1	5
BP	GO:0009101	glycoprotein biosynthetic process	10/329	347/14162	0.288087	0.814072	CSGALNACT1/PXYLP1/GGTA1P/GALNTL6/GAL3ST1/ST8SIA5/CCL21/NDST1/TET1/FUT3	10
BP	GO:0043588	skin development	6/329	192/14162	0.28856	0.814072	FOXE1/KRT1/ALOXE3/CYP26B1/LGR5/YAP1	6
BP	GO:0071456	cellular response to hypoxia	4/329	117/14162	0.288859	0.814072	EGR1/STOX1/GATA6/MGARP	4
BP	GO:0097479	synaptic vesicle localization	4/329	117/14162	0.288859	0.814072	SYT9/ITSN1/PACSIN1/DOC2A	4
BP	GO:0003382	epithelial cell morphogenesis	2/329	46/14162	0.28978	0.814072	GREM1/ID1	2
BP	GO:0031663	lipopolysaccharide-mediated signaling pathway	2/329	46/14162	0.28978	0.814072	LTF/MIF	2
BP	GO:0045685	regulation of glial cell differentiation	2/329	46/14162	0.28978	0.814072	EPHA4/FGFR3	2
BP	GO:0090003	regulation of establishment of protein localization to plasma membrane	2/329	46/14162	0.28978	0.814072	PID1/GPER1	2
BP	GO:0097006	regulation of plasma lipoprotein particle levels	2/329	46/14162	0.28978	0.814072	LPL/MPO	2
BP	GO:1903391	regulation of adherens junction organization	2/329	46/14162	0.28978	0.814072	GREM1/ARHGAP6	2
BP	GO:0051282	regulation of sequestering of calcium ion	3/329	81/14162	0.290847	0.814072	PDE4D/CCL21/GPER1	3
BP	GO:0019216	regulation of lipid metabolic process	7/329	231/14162	0.291093	0.814072	FGFR3/MALRD1/FABP3/CCL21/GPER1/ANGPTL3/PPAP2A	7
BP	GO:0030168	platelet activation	7/329	231/14162	0.291093	0.814072	LEFTY2/SERPINE1/KNG1/GAS6/ALB/DAGLA/TYRO3	7
BP	GO:0001655	urogenital system development	8/329	270/14162	0.292009	0.814072	EGR1/GREM1/LAMB2/EPHA4/LGR5/CYP7B1/BDNF/YAP1	8
BP	GO:0048545	response to steroid hormone	10/329	349/14162	0.294028	0.814072	EGR1/KCNJ10/FOSL1/CCND1/GPER1/UGT3A2/GATA6/FOSB/MGARP/IL22	10
BP	GO:0032103	positive regulation of response to external stimulus	7/329	232/14162	0.294761	0.814072	AZU1/MIF/EDN2/SERPINE1/GAS6/CCL21/S100A12	7
BP	GO:0018958	phenol-containing compound metabolic process	3/329	82/14162	0.297207	0.814072	MAOA/FOXE1/SULT1A1	3
BP	GO:0003171	atrioventricular valve development	1/329	15/14162	0.297251	0.814072	HEY2	1
BP	GO:0006677	glycosylceramide metabolic process	1/329	15/14162	0.297251	0.814072	GAL3ST1	1
BP	GO:0006837	serotonin transport	1/329	15/14162	0.297251	0.814072	HRH3	1
BP	GO:0007141	male meiosis I	1/329	15/14162	0.297251	0.814072	HSPA2	1
BP	GO:0007263	nitric oxide mediated signal transduction	1/329	15/14162	0.297251	0.814072	NOS2	1
BP	GO:0010665	regulation of cardiac muscle cell apoptotic process	1/329	15/14162	0.297251	0.814072	HEY2	1
BP	GO:0015669	gas transport	1/329	15/14162	0.297251	0.814072	HBG2	1
BP	GO:0015732	prostaglandin transport	1/329	15/14162	0.297251	0.814072	MIF	1
BP	GO:0015874	norepinephrine transport	1/329	15/14162	0.297251	0.814072	HRH3	1
BP	GO:0030903	notochord development	1/329	15/14162	0.297251	0.814072	YAP1	1
BP	GO:0031269	pseudopodium assembly	1/329	15/14162	0.297251	0.814072	CCL21	1
BP	GO:0032305	positive regulation of icosanoid secretion	1/329	15/14162	0.297251	0.814072	MIF	1
BP	GO:0032682	negative regulation of chemokine production	1/329	15/14162	0.297251	0.814072	ELANE	1
BP	GO:0032692	negative regulation of interleukin-1 production	1/329	15/14162	0.297251	0.814072	GAS6	1
BP	GO:0033197	response to vitamin E	1/329	15/14162	0.297251	0.814072	CCND1	1
BP	GO:0033599	regulation of mammary gland epithelial cell proliferation	1/329	15/14162	0.297251	0.814072	CCND1	1
BP	GO:0036342	post-anal tail morphogenesis	1/329	15/14162	0.297251	0.814072	HES7	1
BP	GO:0044030	regulation of DNA methylation	1/329	15/14162	0.297251	0.814072	TET1	1
BP	GO:0046827	positive regulation of protein export from nucleus	1/329	15/14162	0.297251	0.814072	GAS6	1
BP	GO:0048339	paraxial mesoderm development	1/329	15/14162	0.297251	0.814072	YAP1	1
BP	GO:0050651	dermatan sulfate proteoglycan biosynthetic process	1/329	15/14162	0.297251	0.814072	CSGALNACT1	1
BP	GO:0051895	negative regulation of focal adhesion assembly	1/329	15/14162	0.297251	0.814072	ARHGAP6	1
BP	GO:0055012	ventricular cardiac muscle cell differentiation	1/329	15/14162	0.297251	0.814072	HEY2	1
BP	GO:0055119	relaxation of cardiac muscle	1/329	15/14162	0.297251	0.814072	PDE4D	1
BP	GO:0060055	angiogenesis involved in wound healing	1/329	15/14162	0.297251	0.814072	SERPINE1	1
BP	GO:0060231	mesenchymal to epithelial transition	1/329	15/14162	0.297251	0.814072	GREM1	1
BP	GO:0060307	regulation of ventricular cardiac muscle cell membrane repolarization	1/329	15/14162	0.297251	0.814072	KCNE5	1
BP	GO:0071467	cellular response to pH	1/329	15/14162	0.297251	0.814072	INSRR	1
BP	GO:0072077	renal vesicle morphogenesis	1/329	15/14162	0.297251	0.814072	GREM1	1
BP	GO:0072087	renal vesicle development	1/329	15/14162	0.297251	0.814072	GREM1	1
BP	GO:0072111	cell proliferation involved in kidney development	1/329	15/14162	0.297251	0.814072	EGR1	1
BP	GO:0072604	interleukin-6 secretion	1/329	15/14162	0.297251	0.814072	GAS6	1
BP	GO:0086019	cell-cell signaling involved in cardiac conduction	1/329	15/14162	0.297251	0.814072	KCNE5	1
BP	GO:0090190	positive regulation of branching involved in ureteric bud morphogenesis	1/329	15/14162	0.297251	0.814072	GREM1	1
BP	GO:0097320	membrane tubulation	1/329	15/14162	0.297251	0.814072	PACSIN1	1
BP	GO:2000269	regulation of fibroblast apoptotic process	1/329	15/14162	0.297251	0.814072	GAS6	1
BP	GO:2000353	positive regulation of endothelial cell apoptotic process	1/329	15/14162	0.297251	0.814072	GPER1	1
BP	GO:2001014	regulation of skeletal muscle cell differentiation	1/329	15/14162	0.297251	0.814072	CYP26B1	1
BP	GO:0044236	multicellular organism metabolic process	4/329	119/14162	0.299302	0.814072	MMP8/ELANE/ID1/COL17A1	4
BP	GO:0071383	cellular response to steroid hormone stimulus	4/329	119/14162	0.299302	0.814072	EGR1/GPER1/UGT3A2/MGARP	4
BP	GO:1904029	regulation of cyclin-dependent protein kinase activity	4/329	119/14162	0.299302	0.814072	STOX1/CCND1/CDC6/HSPA2	4
BP	GO:0043406	positive regulation of MAP kinase activity	6/329	195/14162	0.300659	0.814072	ELANE/EPHA4/MIF/CHRNA7/S100A12/BIRC7	6
BP	GO:0051271	negative regulation of cellular component movement	6/329	195/14162	0.300659	0.814072	GREM1/NBL1/SERPINE1/PLXNB3/CCL21/GPR173	6
BP	GO:0061448	connective tissue development	6/329	195/14162	0.300659	0.814072	GDF7/CSGALNACT1/EGR1/GREM1/FGFR3/CHADL	6
BP	GO:0009952	anterior/posterior pattern specification	5/329	157/14162	0.301407	0.814072	HOXA9/HEY2/HOXA10/HOXA6/HES7	5
BP	GO:0070482	response to oxygen levels	8/329	273/14162	0.302207	0.814072	EGR1/STOX1/NOS2/CHRNA7/BDNF/GATA6/GPR182/MGARP	8
BP	GO:0010517	regulation of phospholipase activity	3/329	83/14162	0.303575	0.814072	FGFR3/ARHGAP6/ANGPTL3	3
BP	GO:0030810	positive regulation of nucleotide biosynthetic process	3/329	83/14162	0.303575	0.814072	NOS2/PID1/GPER1	3
BP	GO:0048675	axon extension	3/329	83/14162	0.303575	0.814072	LAMB2/DRAXIN/BDNF	3
BP	GO:1900373	positive regulation of purine nucleotide biosynthetic process	3/329	83/14162	0.303575	0.814072	NOS2/PID1/GPER1	3
BP	GO:0036294	cellular response to decreased oxygen levels	4/329	120/14162	0.304541	0.814072	EGR1/STOX1/GATA6/MGARP	4
BP	GO:0050707	regulation of cytokine secretion	4/329	120/14162	0.304541	0.814072	CAMP/MIF/CLEC6A/GAS6	4
BP	GO:0010975	regulation of neuron projection development	9/329	313/14162	0.304589	0.814072	KNDC1/DRAXIN/EPHA4/ID1/PTK6/PACSIN1/BDNF/PPP2R5B/PLK5	9
BP	GO:0010812	negative regulation of cell-substrate adhesion	2/329	48/14162	0.307034	0.814072	SERPINE1/ARHGAP6	2
BP	GO:0019748	secondary metabolic process	2/329	48/14162	0.307034	0.814072	AKR1C1/FMO1	2
BP	GO:0019933	cAMP-mediated signaling	2/329	48/14162	0.307034	0.814072	RASD2/PDE4D	2
BP	GO:0032663	regulation of interleukin-2 production	2/329	48/14162	0.307034	0.814072	SFTPD/PDE4D	2
BP	GO:0048661	positive regulation of smooth muscle cell proliferation	2/329	48/14162	0.307034	0.814072	ELANE/PDE4D	2
BP	GO:0070527	platelet aggregation	2/329	48/14162	0.307034	0.814072	GAS6/TYRO3	2
BP	GO:1900006	positive regulation of dendrite development	2/329	48/14162	0.307034	0.814072	EPHA4/PACSIN1	2
BP	GO:0070371	ERK1 and ERK2 cascade	6/329	197/14162	0.308778	0.814072	MIF/FGFR3/GAS6/SPRY2/CCL21/GPER1	6
BP	GO:0048871	multicellular organismal homeostasis	8/329	275/14162	0.30905	0.814072	LTF/KRT1/ALOXE3/SFTPD/CYP26B1/HOMER2/EDN2/ALB	8
BP	GO:0006898	receptor-mediated endocytosis	7/329	236/14162	0.309532	0.814072	OLR1/SCGB3A2/GREM1/SFTPD/SERPINE1/ALB/CCL21	7
BP	GO:0008544	epidermis development	7/329	236/14162	0.309532	0.814072	FOXE1/CYP26B1/LGR5/COL17A1/HEY2/FABP5/YAP1	7
BP	GO:0010948	negative regulation of cell cycle process	7/329	236/14162	0.309532	0.814072	TOM1L1/MIF/FGFR3/CCND1/PPP2R5B/GPER1/CCNF	7
BP	GO:0000079	regulation of cyclin-dependent protein serine/threonine kinase activity	3/329	84/14162	0.309949	0.814072	CCND1/CDC6/HSPA2	3
BP	GO:0002062	chondrocyte differentiation	3/329	84/14162	0.309949	0.814072	GREM1/FGFR3/CHADL	3
BP	GO:0045446	endothelial cell differentiation	3/329	84/14162	0.309949	0.814072	ID1/PDE4D/HEY2	3
BP	GO:0048593	camera-type eye morphogenesis	3/329	84/14162	0.309949	0.814072	CABP4/FGFR3/FOXN4	3
BP	GO:0007050	cell cycle arrest	7/329	237/14162	0.313248	0.814072	MIF/CCND1/GAS6/PPP2R5B/GPER1/GATA6/KLLN	7
BP	GO:0002089	lens morphogenesis in camera-type eye	1/329	16/14162	0.313594	0.814072	FGFR3	1
BP	GO:0007530	sex determination	1/329	16/14162	0.313594	0.814072	INSRR	1
BP	GO:0007597	blood coagulation, intrinsic pathway	1/329	16/14162	0.313594	0.814072	KNG1	1
BP	GO:0008535	respiratory chain complex IV assembly	1/329	16/14162	0.313594	0.814072	SCO2	1
BP	GO:0010829	negative regulation of glucose transport	1/329	16/14162	0.313594	0.814072	PID1	1
BP	GO:0010842	retina layer formation	1/329	16/14162	0.313594	0.814072	FOXN4	1
BP	GO:0016045	detection of bacterium	1/329	16/14162	0.313594	0.814072	PGLYRP1	1
BP	GO:0016137	glycoside metabolic process	1/329	16/14162	0.313594	0.814072	AKR1C1	1
BP	GO:0019400	alditol metabolic process	1/329	16/14162	0.313594	0.814072	ANGPTL3	1
BP	GO:0030825	positive regulation of cGMP metabolic process	1/329	16/14162	0.313594	0.814072	NOS2	1
BP	GO:0031268	pseudopodium organization	1/329	16/14162	0.313594	0.814072	CCL21	1
BP	GO:0031639	plasminogen activation	1/329	16/14162	0.313594	0.814072	SERPINE1	1
BP	GO:0032148	activation of protein kinase B activity	1/329	16/14162	0.313594	0.814072	GAS6	1
BP	GO:0033158	regulation of protein import into nucleus, translocation	1/329	16/14162	0.313594	0.814072	GAS6	1
BP	GO:0033866	nucleoside bisphosphate biosynthetic process	1/329	16/14162	0.313594	0.814072	PAPSS1	1
BP	GO:0034030	ribonucleoside bisphosphate biosynthetic process	1/329	16/14162	0.313594	0.814072	PAPSS1	1
BP	GO:0034033	purine nucleoside bisphosphate biosynthetic process	1/329	16/14162	0.313594	0.814072	PAPSS1	1
BP	GO:0034349	glial cell apoptotic process	1/329	16/14162	0.313594	0.814072	GAS6	1
BP	GO:0042510	regulation of tyrosine phosphorylation of Stat1 protein	1/329	16/14162	0.313594	0.814072	FGFR3	1
BP	GO:0042921	glucocorticoid receptor signaling pathway	1/329	16/14162	0.313594	0.814072	BDNF	1
BP	GO:0044381	glucose import in response to insulin stimulus	1/329	16/14162	0.313594	0.814072	PID1	1
BP	GO:0045956	positive regulation of calcium ion-dependent exocytosis	1/329	16/14162	0.313594	0.814072	SYT9	1
BP	GO:0048385	regulation of retinoic acid receptor signaling pathway	1/329	16/14162	0.313594	0.814072	CYP26B1	1
BP	GO:0048670	regulation of collateral sprouting	1/329	16/14162	0.313594	0.814072	BDNF	1
BP	GO:0050655	dermatan sulfate proteoglycan metabolic process	1/329	16/14162	0.313594	0.814072	CSGALNACT1	1
BP	GO:0051290	protein heterotetramerization	1/329	16/14162	0.313594	0.814072	CNGA4	1
BP	GO:0051953	negative regulation of amine transport	1/329	16/14162	0.313594	0.814072	HRH3	1
BP	GO:0060749	mammary gland alveolus development	1/329	16/14162	0.313594	0.814072	CCND1	1
BP	GO:0061377	mammary gland lobule development	1/329	16/14162	0.313594	0.814072	CCND1	1
BP	GO:0061437	renal system vasculature development	1/329	16/14162	0.313594	0.814072	EGR1	1
BP	GO:0061440	kidney vasculature development	1/329	16/14162	0.313594	0.814072	EGR1	1
BP	GO:0070498	interleukin-1-mediated signaling pathway	1/329	16/14162	0.313594	0.814072	EGR1	1
BP	GO:0070570	regulation of neuron projection regeneration	1/329	16/14162	0.313594	0.814072	EPHA4	1
BP	GO:0071236	cellular response to antibiotic	1/329	16/14162	0.313594	0.814072	EGR1	1
BP	GO:0071599	otic vesicle development	1/329	16/14162	0.313594	0.814072	STOX1	1
BP	GO:0080111	DNA demethylation	1/329	16/14162	0.313594	0.814072	TET1	1
BP	GO:0090083	regulation of inclusion body assembly	1/329	16/14162	0.313594	0.814072	HSPA2	1
BP	GO:1903392	negative regulation of adherens junction organization	1/329	16/14162	0.313594	0.814072	ARHGAP6	1
BP	GO:2000036	regulation of stem cell population maintenance	1/329	16/14162	0.313594	0.814072	YAP1	1
BP	GO:2000193	positive regulation of fatty acid transport	1/329	16/14162	0.313594	0.814072	MIF	1
BP	GO:2000482	regulation of interleukin-8 secretion	1/329	16/14162	0.313594	0.814072	CAMP	1
BP	GO:2000647	negative regulation of stem cell proliferation	1/329	16/14162	0.313594	0.814072	BDNF	1
BP	GO:2001273	regulation of glucose import in response to insulin stimulus	1/329	16/14162	0.313594	0.814072	PID1	1
BP	GO:0030278	regulation of ossification	5/329	160/14162	0.315063	0.815229	LTF/GREM1/ID1/FBN2/TOB1	5
BP	GO:0002694	regulation of leukocyte activation	11/329	396/14162	0.315324	0.815229	PGLYRP1/BPI/MIF/SFTPD/CYP26B1/GAS6/BST1/CCL21/GPER1/HLA-DPA1/TYRO3	11
BP	GO:0003151	outflow tract morphogenesis	2/329	49/14162	0.315632	0.815229	HEY2/GATA6	2
BP	GO:0010332	response to gamma radiation	2/329	49/14162	0.315632	0.815229	EGR1/YAP1	2
BP	GO:0032652	regulation of interleukin-1 production	2/329	49/14162	0.315632	0.815229	AZU1/GAS6	2
BP	GO:0050885	neuromuscular process controlling balance	2/329	49/14162	0.315632	0.815229	RBFOX2/SLC1A3	2
BP	GO:0007602	phototransduction	3/329	85/14162	0.316328	0.816339	LPL/CABP4/AKR1C1	3
BP	GO:0051961	negative regulation of nervous system development	6/329	199/14162	0.316935	0.816627	DRAXIN/EPHA4/ID1/FGFR3/BDNF/GPR173	6
BP	GO:0072001	renal system development	7/329	238/14162	0.316972	0.816627	EGR1/GREM1/LAMB2/EPHA4/LGR5/BDNF/YAP1	7
BP	GO:0008406	gonad development	5/329	161/14162	0.319634	0.817507	HOXA9/CCND1/FANCA/HOXA10/GATA6	5
BP	GO:0006766	vitamin metabolic process	4/329	123/14162	0.320312	0.817507	CYP26B1/TPK1/AOX1/CYP4F11	4
BP	GO:0019722	calcium-mediated signaling	4/329	123/14162	0.320312	0.817507	AZU1/HOMER2/EDN2/CAMKK2	4
BP	GO:0033002	muscle cell proliferation	4/329	123/14162	0.320312	0.817507	ELANE/PDE4D/HEY2/GATA6	4
BP	GO:0051092	positive regulation of NF-kappaB transcription factor activity	4/329	123/14162	0.320312	0.817507	LTF/GREM1/MAP3K13/S100A12	4
BP	GO:0090263	positive regulation of canonical Wnt signaling pathway	4/329	123/14162	0.320312	0.817507	TRPM4/FGFR3/LGR5/YAP1	4
BP	GO:0043010	camera-type eye development	7/329	239/14162	0.320704	0.817507	LAMB2/FBN2/CABP4/FGFR3/CRYBA4/FOXN4/MAB21L2	7
BP	GO:0071900	regulation of protein serine/threonine kinase activity	11/329	398/14162	0.321085	0.817507	LTF/ELANE/EPHA4/MIF/CHRNA7/CCND1/CDC6/HSPA2/SPRY2/S100A12/BIRC7	11
BP	GO:0072009	nephron epithelium development	3/329	86/14162	0.322709	0.817507	GREM1/LAMB2/YAP1	3
BP	GO:0007405	neuroblast proliferation	2/329	50/14162	0.324206	0.817507	BDNF/DAGLA	2
BP	GO:0014812	muscle cell migration	2/329	50/14162	0.324206	0.817507	PDE4D/SERPINE1	2
BP	GO:0060113	inner ear receptor cell differentiation	2/329	50/14162	0.324206	0.817507	FGFR3/HEY2	2
BP	GO:0009187	cyclic nucleotide metabolic process	5/329	162/14162	0.324212	0.817507	HRH3/NOS2/PDE4D/PDZD3/GPER1	5
BP	GO:0061138	morphogenesis of a branching epithelium	5/329	162/14162	0.324212	0.817507	GDF7/GREM1/GCM1/SPRY2/YAP1	5
BP	GO:0002902	regulation of B cell apoptotic process	1/329	17/14162	0.329558	0.817507	MIF	1
BP	GO:0003071	renal system process involved in regulation of systemic arterial blood pressure	1/329	17/14162	0.329558	0.817507	GAS6	1
BP	GO:0003094	glomerular filtration	1/329	17/14162	0.329558	0.817507	GAS6	1
BP	GO:0006198	cAMP catabolic process	1/329	17/14162	0.329558	0.817507	PDE4D	1
BP	GO:0008210	estrogen metabolic process	1/329	17/14162	0.329558	0.817507	SULT1A1	1
BP	GO:0010662	regulation of striated muscle cell apoptotic process	1/329	17/14162	0.329558	0.817507	HEY2	1
BP	GO:0010884	positive regulation of lipid storage	1/329	17/14162	0.329558	0.817507	LPL	1
BP	GO:0015858	nucleoside transport	1/329	17/14162	0.329558	0.817507	CALHM1	1
BP	GO:0015936	coenzyme A metabolic process	1/329	17/14162	0.329558	0.817507	MCEE	1
BP	GO:0030033	microvillus assembly	1/329	17/14162	0.329558	0.817507	KLF5	1
BP	GO:0031442	positive regulation of mRNA 3'-end processing	1/329	17/14162	0.329558	0.817507	TOB1	1
BP	GO:0032303	regulation of icosanoid secretion	1/329	17/14162	0.329558	0.817507	MIF	1
BP	GO:0032703	negative regulation of interleukin-2 production	1/329	17/14162	0.329558	0.817507	SFTPD	1
BP	GO:0033189	response to vitamin A	1/329	17/14162	0.329558	0.817507	BDNF	1
BP	GO:0042572	retinol metabolic process	1/329	17/14162	0.329558	0.817507	ADH4	1
BP	GO:0043162	ubiquitin-dependent protein catabolic process via the multivesicular body sorting pathway	1/329	17/14162	0.329558	0.817507	TOM1L1	1
BP	GO:0045822	negative regulation of heart contraction	1/329	17/14162	0.329558	0.817507	PDE4D	1
BP	GO:0050482	arachidonic acid secretion	1/329	17/14162	0.329558	0.817507	MIF	1
BP	GO:0051187	cofactor catabolic process	1/329	17/14162	0.329558	0.817507	CYP4F11	1
BP	GO:0051972	regulation of telomerase activity	1/329	17/14162	0.329558	0.817507	GREM1	1
BP	GO:0055070	copper ion homeostasis	1/329	17/14162	0.329558	0.817507	SCO2	1
BP	GO:0060716	labyrinthine layer blood vessel development	1/329	17/14162	0.329558	0.817507	HEY2	1
BP	GO:0061213	positive regulation of mesonephros development	1/329	17/14162	0.329558	0.817507	GREM1	1
BP	GO:0070193	synaptonemal complex organization	1/329	17/14162	0.329558	0.817507	HSPA2	1
BP	GO:0071392	cellular response to estradiol stimulus	1/329	17/14162	0.329558	0.817507	GPER1	1
BP	GO:0072234	metanephric nephron tubule development	1/329	17/14162	0.329558	0.817507	YAP1	1
BP	GO:0090189	regulation of branching involved in ureteric bud morphogenesis	1/329	17/14162	0.329558	0.817507	GREM1	1
BP	GO:0090344	negative regulation of cell aging	1/329	17/14162	0.329558	0.817507	MIF	1
BP	GO:0098543	detection of other organism	1/329	17/14162	0.329558	0.817507	PGLYRP1	1
BP	GO:1902254	negative regulation of intrinsic apoptotic signaling pathway by p53 class mediator	1/329	17/14162	0.329558	0.817507	MIF	1
BP	GO:1903963	arachidonate transport	1/329	17/14162	0.329558	0.817507	MIF	1
BP	GO:2000725	regulation of cardiac muscle cell differentiation	1/329	17/14162	0.329558	0.817507	GREM1	1
BP	GO:0032874	positive regulation of stress-activated MAPK cascade	4/329	125/14162	0.330862	0.818503	EPHA4/DUSP15/CCL21/BIRC7	4
BP	GO:0090002	establishment of protein localization to plasma membrane	4/329	125/14162	0.330862	0.818503	PACSIN1/GAS6/PID1/GPER1	4
BP	GO:0001885	endothelial cell development	2/329	51/14162	0.332752	0.818503	ID1/PDE4D	2
BP	GO:0045669	positive regulation of osteoblast differentiation	2/329	51/14162	0.332752	0.818503	LTF/FBN2	2
BP	GO:0048146	positive regulation of fibroblast proliferation	2/329	51/14162	0.332752	0.818503	MIF/GAS6	2
BP	GO:0051349	positive regulation of lyase activity	2/329	51/14162	0.332752	0.818503	NOS2/GPER1	2
BP	GO:0051881	regulation of mitochondrial membrane potential	2/329	51/14162	0.332752	0.818503	STOX1/PID1	2
BP	GO:0060415	muscle tissue morphogenesis	2/329	51/14162	0.332752	0.818503	TNNT2/HEY2	2
BP	GO:0007162	negative regulation of cell adhesion	6/329	203/14162	0.333344	0.818503	SFTPD/SERPINE1/KNG1/PLXNB3/ARHGAP6/CCL21	6
BP	GO:0007548	sex differentiation	6/329	203/14162	0.333344	0.818503	HOXA9/CCND1/FANCA/HOXA10/GATA6/TYRO3	6
BP	GO:0045137	development of primary sexual characteristics	5/329	164/14162	0.33339	0.818503	HOXA9/CCND1/FANCA/HOXA10/GATA6	5
BP	GO:0010977	negative regulation of neuron projection development	3/329	88/14162	0.335471	0.818503	DRAXIN/EPHA4/ID1	3
BP	GO:0071331	cellular response to hexose stimulus	3/329	88/14162	0.335471	0.818503	SLC2A5/GAS6/GPER1	3
BP	GO:0052652	cyclic purine nucleotide metabolic process	4/329	126/14162	0.336144	0.818503	HRH3/NOS2/PDZD3/GPER1	4
BP	GO:0070304	positive regulation of stress-activated protein kinase signaling cascade	4/329	126/14162	0.336144	0.818503	EPHA4/DUSP15/CCL21/BIRC7	4
BP	GO:0048568	embryonic organ development	10/329	363/14162	0.336444	0.818503	FOXE1/FBN2/STOX1/HEY2/GCM1/HOXA6/SPRY2/NDST1/FOXN4/YAP1	10
BP	GO:0060562	epithelial tube morphogenesis	8/329	283/14162	0.336727	0.818503	GDF7/GREM1/EPHA4/LGR5/RAB23/SPRY2/FOXN4/YAP1	8
BP	GO:0071356	cellular response to tumor necrosis factor	6/329	204/14162	0.337464	0.818503	LCN2/GAS6/BDNF/PID1/CCL21/GPER1	6
BP	GO:0007507	heart development	11/329	404/14162	0.338506	0.818503	TNNT2/CPE/GREM1/ID1/NEXN/SORBS2/HEY2/FABP3/GATA6/FOXN4/YAP1	11
BP	GO:0070997	neuron death	7/329	244/14162	0.339469	0.818503	EGR1/DRAXIN/FGFR3/ITSN1/BDNF/MAGI1/TYRO3	7
BP	GO:0009615	response to virus	10/329	364/14162	0.33952	0.818503	LCN2/DEFA1/DEFA3/DEFA1B/SERPINB10/AZU1/FOSL1/IFNK/SLC1A3/SNRPD1	10
BP	GO:0007215	glutamate receptor signaling pathway	2/329	52/14162	0.341268	0.818503	HOMER2/GRIA4	2
BP	GO:0031281	positive regulation of cyclase activity	2/329	52/14162	0.341268	0.818503	NOS2/GPER1	2
BP	GO:0060840	artery development	2/329	52/14162	0.341268	0.818503	HEY2/ANGPTL3	2
BP	GO:0070228	regulation of lymphocyte apoptotic process	2/329	52/14162	0.341268	0.818503	MIF/BIRC7	2
BP	GO:0070252	actin-mediated cell contraction	2/329	52/14162	0.341268	0.818503	TNNT2/PDE4D	2
BP	GO:0071479	cellular response to ionizing radiation	2/329	52/14162	0.341268	0.818503	EGR1/YAP1	2
BP	GO:0009190	cyclic nucleotide biosynthetic process	4/329	127/14162	0.34143	0.818503	HRH3/NOS2/PDZD3/GPER1	4
BP	GO:0055001	muscle cell development	4/329	127/14162	0.34143	0.818503	TNNT2/NEXN/SORBS2/HEY2	4
BP	GO:0010811	positive regulation of cell-substrate adhesion	3/329	89/14162	0.341849	0.818503	FBLN2/OLFM4/CCL21	3
BP	GO:0071326	cellular response to monosaccharide stimulus	3/329	89/14162	0.341849	0.818503	SLC2A5/GAS6/GPER1	3
BP	GO:0002577	regulation of antigen processing and presentation	1/329	18/14162	0.345152	0.818503	CCL21	1
BP	GO:0002691	regulation of cellular extravasation	1/329	18/14162	0.345152	0.818503	CCL21	1
BP	GO:0003416	endochondral bone growth	1/329	18/14162	0.345152	0.818503	FGFR3	1
BP	GO:0006525	arginine metabolic process	1/329	18/14162	0.345152	0.818503	NOS2	1
BP	GO:0006825	copper ion transport	1/329	18/14162	0.345152	0.818503	SCO2	1
BP	GO:0007413	axonal fasciculation	1/329	18/14162	0.345152	0.818503	EPHA4	1
BP	GO:0021533	cell differentiation in hindbrain	1/329	18/14162	0.345152	0.818503	KNDC1	1
BP	GO:0021697	cerebellar cortex formation	1/329	18/14162	0.345152	0.818503	KNDC1	1
BP	GO:0034123	positive regulation of toll-like receptor signaling pathway	1/329	18/14162	0.345152	0.818503	LTF	1
BP	GO:0035357	peroxisome proliferator activated receptor signaling pathway	1/329	18/14162	0.345152	0.818503	ALOXE3	1
BP	GO:0035455	response to interferon-alpha	1/329	18/14162	0.345152	0.818503	GAS6	1
BP	GO:0042537	benzene-containing compound metabolic process	1/329	18/14162	0.345152	0.818503	GSTM1	1
BP	GO:0044346	fibroblast apoptotic process	1/329	18/14162	0.345152	0.818503	GAS6	1
BP	GO:0045076	regulation of interleukin-2 biosynthetic process	1/329	18/14162	0.345152	0.818503	SFTPD	1
BP	GO:0045978	negative regulation of nucleoside metabolic process	1/329	18/14162	0.345152	0.818503	PID1	1
BP	GO:0045979	positive regulation of nucleoside metabolic process	1/329	18/14162	0.345152	0.818503	PID1	1
BP	GO:0050996	positive regulation of lipid catabolic process	1/329	18/14162	0.345152	0.818503	ANGPTL3	1
BP	GO:0061014	positive regulation of mRNA catabolic process	1/329	18/14162	0.345152	0.818503	TOB1	1
BP	GO:0061099	negative regulation of protein tyrosine kinase activity	1/329	18/14162	0.345152	0.818503	PTK6	1
BP	GO:0072606	interleukin-8 secretion	1/329	18/14162	0.345152	0.818503	CAMP	1
BP	GO:0097205	renal filtration	1/329	18/14162	0.345152	0.818503	GAS6	1
BP	GO:0097503	sialylation	1/329	18/14162	0.345152	0.818503	ST8SIA5	1
BP	GO:1901380	negative regulation of potassium ion transmembrane transport	1/329	18/14162	0.345152	0.818503	KCNE5	1
BP	GO:1902932	positive regulation of alcohol biosynthetic process	1/329	18/14162	0.345152	0.818503	GPER1	1
BP	GO:1903579	negative regulation of ATP metabolic process	1/329	18/14162	0.345152	0.818503	PID1	1
BP	GO:1903580	positive regulation of ATP metabolic process	1/329	18/14162	0.345152	0.818503	PID1	1
BP	GO:0071453	cellular response to oxygen levels	4/329	128/14162	0.346719	0.821584	EGR1/STOX1/GATA6/MGARP	4
BP	GO:0006029	proteoglycan metabolic process	3/329	90/14162	0.348222	0.823875	CSGALNACT1/PXYLP1/NDST1	3
BP	GO:0070555	response to interleukin-1	3/329	90/14162	0.348222	0.823875	LCN2/EGR1/CCL21	3
BP	GO:0001706	endoderm formation	2/329	53/14162	0.349748	0.825459	MMP8/GATA6	2
BP	GO:0019226	transmission of nerve impulse	2/329	53/14162	0.349748	0.825459	SCN3A/GPER1	2
BP	GO:0051235	maintenance of location	6/329	207/14162	0.349855	0.825459	LPL/NBL1/FBN2/ALB/CCL21/ANGPTL3	6
BP	GO:0010876	lipid localization	8/329	287/14162	0.350713	0.825459	ABCA13/LPL/MIF/AKR1C1/ABCB11/ALB/FABP3/ANGPTL3	8
BP	GO:0006936	muscle contraction	7/329	247/14162	0.350799	0.825459	TNNT2/EDN2/PDE4D/KNG1/KCNE5/GPER1/NMU	7
BP	GO:0003143	embryonic heart tube morphogenesis	2/329	54/14162	0.358192	0.825459	FOXN4/YAP1	2
BP	GO:0006611	protein export from nucleus	2/329	54/14162	0.358192	0.825459	GAS6/IFI27	2
BP	GO:0007588	excretion	2/329	54/14162	0.358192	0.825459	KNG1/KCNK5	2
BP	GO:0033143	regulation of intracellular steroid hormone receptor signaling pathway	2/329	54/14162	0.358192	0.825459	CYP7B1/BDNF	2
BP	GO:0002724	regulation of T cell cytokine production	1/329	19/14162	0.360384	0.825459	TRPM4	1
BP	GO:0007340	acrosome reaction	1/329	19/14162	0.360384	0.825459	EQTN	1
BP	GO:0008053	mitochondrial fusion	1/329	19/14162	0.360384	0.825459	PID1	1
BP	GO:0009074	aromatic amino acid family catabolic process	1/329	19/14162	0.360384	0.825459	GSTZ1	1
BP	GO:0009083	branched-chain amino acid catabolic process	1/329	19/14162	0.360384	0.825459	BCKDHA	1
BP	GO:0009084	glutamine family amino acid biosynthetic process	1/329	19/14162	0.360384	0.825459	SLC1A3	1
BP	GO:0010659	cardiac muscle cell apoptotic process	1/329	19/14162	0.360384	0.825459	HEY2	1
BP	GO:0014911	positive regulation of smooth muscle cell migration	1/329	19/14162	0.360384	0.825459	PDE4D	1
BP	GO:0035809	regulation of urine volume	1/329	19/14162	0.360384	0.825459	KNG1	1
BP	GO:0035812	renal sodium excretion	1/329	19/14162	0.360384	0.825459	KNG1	1
BP	GO:0035813	regulation of renal sodium excretion	1/329	19/14162	0.360384	0.825459	KNG1	1
BP	GO:0042403	thyroid hormone metabolic process	1/329	19/14162	0.360384	0.825459	FOXE1	1
BP	GO:0042508	tyrosine phosphorylation of Stat1 protein	1/329	19/14162	0.360384	0.825459	FGFR3	1
BP	GO:0042533	tumor necrosis factor biosynthetic process	1/329	19/14162	0.360384	0.825459	AZU1	1
BP	GO:0042534	regulation of tumor necrosis factor biosynthetic process	1/329	19/14162	0.360384	0.825459	AZU1	1
BP	GO:0042755	eating behavior	1/329	19/14162	0.360384	0.825459	NMU	1
BP	GO:0042762	regulation of sulfur metabolic process	1/329	19/14162	0.360384	0.825459	PXYLP1	1
BP	GO:0045742	positive regulation of epidermal growth factor receptor signaling pathway	1/329	19/14162	0.360384	0.825459	GPER1	1
BP	GO:0045745	positive regulation of G-protein coupled receptor protein signaling pathway	1/329	19/14162	0.360384	0.825459	GPER1	1
BP	GO:0045815	positive regulation of gene expression, epigenetic	1/329	19/14162	0.360384	0.825459	TET1	1
BP	GO:0050901	leukocyte tethering or rolling	1/329	19/14162	0.360384	0.825459	CCL21	1
BP	GO:0051955	regulation of amino acid transport	1/329	19/14162	0.360384	0.825459	HRH3	1
BP	GO:0051984	positive regulation of chromosome segregation	1/329	19/14162	0.360384	0.825459	CDC6	1
BP	GO:0060143	positive regulation of syncytium formation by plasma membrane fusion	1/329	19/14162	0.360384	0.825459	GCM1	1
BP	GO:0060384	innervation	1/329	19/14162	0.360384	0.825459	FGFR3	1
BP	GO:0060713	labyrinthine layer morphogenesis	1/329	19/14162	0.360384	0.825459	GCM1	1
BP	GO:0061217	regulation of mesonephros development	1/329	19/14162	0.360384	0.825459	GREM1	1
BP	GO:0061311	cell surface receptor signaling pathway involved in heart development	1/329	19/14162	0.360384	0.825459	HEY2	1
BP	GO:0072170	metanephric tubule development	1/329	19/14162	0.360384	0.825459	YAP1	1
BP	GO:0086064	cell communication by electrical coupling involved in cardiac conduction	1/329	19/14162	0.360384	0.825459	PDE4D	1
BP	GO:0097484	dendrite extension	1/329	19/14162	0.360384	0.825459	BDNF	1
BP	GO:2000178	negative regulation of neural precursor cell proliferation	1/329	19/14162	0.360384	0.825459	BDNF	1
BP	GO:0006643	membrane lipid metabolic process	5/329	170/14162	0.361042	0.825459	ALOXE3/GAL3ST1/ST8SIA5/PPAP2A/SPTSSB	5
BP	GO:0009743	response to carbohydrate	5/329	170/14162	0.361042	0.825459	EGR1/LPL/SLC2A5/GAS6/GPER1	5
BP	GO:0007187	G-protein coupled receptor signaling pathway, coupled to cyclic nucleotide second messenger	4/329	131/14162	0.362589	0.825459	NPBWR1/HRH3/PDE4D/GPER1	4
BP	GO:0006968	cellular defense response	2/329	55/14162	0.366595	0.825459	FOSL1/RAB23	2
BP	GO:0009247	glycolipid biosynthetic process	2/329	55/14162	0.366595	0.825459	GAL3ST1/ST8SIA5	2
BP	GO:0030888	regulation of B cell proliferation	2/329	55/14162	0.366595	0.825459	MIF/BST1	2
BP	GO:0032623	interleukin-2 production	2/329	55/14162	0.366595	0.825459	SFTPD/PDE4D	2
BP	GO:0045839	negative regulation of mitotic nuclear division	2/329	55/14162	0.366595	0.825459	TOM1L1/FGFR3	2
BP	GO:0051279	regulation of release of sequestered calcium ion into cytosol	2/329	55/14162	0.366595	0.825459	PDE4D/GPER1	2
BP	GO:1901655	cellular response to ketone	2/329	55/14162	0.366595	0.825459	GAS6/UGT3A2	2
BP	GO:0009855	determination of bilateral symmetry	3/329	93/14162	0.367298	0.825459	GREM1/NBL1/FOXN4	3
BP	GO:0042035	regulation of cytokine biosynthetic process	3/329	93/14162	0.367298	0.825459	ELANE/AZU1/SFTPD	3
BP	GO:1902600	hydrogen ion transmembrane transport	3/329	93/14162	0.367298	0.825459	SLC9A2/SLC36A1/SLC9C1	3
BP	GO:0050678	regulation of epithelial cell proliferation	7/329	252/14162	0.369766	0.825459	ID1/STOX1/FGFR3/CYP7B1/PLXNB3/CCND1/YAP1	7
BP	GO:0001890	placenta development	4/329	133/14162	0.373163	0.825459	FOSL1/HEY2/GCM1/CCNF	4
BP	GO:0048754	branching morphogenesis of an epithelial tube	4/329	133/14162	0.373163	0.825459	GDF7/GREM1/SPRY2/YAP1	4
BP	GO:0009799	specification of symmetry	3/329	94/14162	0.373637	0.825459	GREM1/NBL1/FOXN4	3
BP	GO:0030178	negative regulation of Wnt signaling pathway	5/329	173/14162	0.374901	0.825459	EGR1/GREM1/DRAXIN/DKK4/CCND1	5
BP	GO:0003279	cardiac septum development	2/329	56/14162	0.374956	0.825459	HEY2/GATA6	2
BP	GO:0006081	cellular aldehyde metabolic process	2/329	56/14162	0.374956	0.825459	AKR1C1/ADH4	2
BP	GO:0019915	lipid storage	2/329	56/14162	0.374956	0.825459	LPL/ANGPTL3	2
BP	GO:0061035	regulation of cartilage development	2/329	56/14162	0.374956	0.825459	GREM1/CHADL	2
BP	GO:0000132	establishment of mitotic spindle orientation	1/329	20/14162	0.375263	0.825459	SPRY2	1
BP	GO:0003309	type B pancreatic cell differentiation	1/329	20/14162	0.375263	0.825459	GATA6	1
BP	GO:0006783	heme biosynthetic process	1/329	20/14162	0.375263	0.825459	ALAS1	1
BP	GO:0009214	cyclic nucleotide catabolic process	1/329	20/14162	0.375263	0.825459	PDE4D	1
BP	GO:0010894	negative regulation of steroid biosynthetic process	1/329	20/14162	0.375263	0.825459	MALRD1	1
BP	GO:0019370	leukotriene biosynthetic process	1/329	20/14162	0.375263	0.825459	GGTA1P	1
BP	GO:0019430	removal of superoxide radicals	1/329	20/14162	0.375263	0.825459	MPO	1
BP	GO:0021952	central nervous system projection neuron axonogenesis	1/329	20/14162	0.375263	0.825459	EPHA4	1
BP	GO:0030488	tRNA methylation	1/329	20/14162	0.375263	0.825459	METTL1	1
BP	GO:0032816	positive regulation of natural killer cell activation	1/329	20/14162	0.375263	0.825459	GAS6	1
BP	GO:0033032	regulation of myeloid cell apoptotic process	1/329	20/14162	0.375263	0.825459	MIF	1
BP	GO:0034122	negative regulation of toll-like receptor signaling pathway	1/329	20/14162	0.375263	0.825459	TYRO3	1
BP	GO:0035235	ionotropic glutamate receptor signaling pathway	1/329	20/14162	0.375263	0.825459	GRIA4	1
BP	GO:0043171	peptide catabolic process	1/329	20/14162	0.375263	0.825459	ERAP2	1
BP	GO:0043278	response to morphine	1/329	20/14162	0.375263	0.825459	FOSB	1
BP	GO:0044803	multi-organism membrane organization	1/329	20/14162	0.375263	0.825459	GAS6	1
BP	GO:0045939	negative regulation of steroid metabolic process	1/329	20/14162	0.375263	0.825459	MALRD1	1
BP	GO:0048643	positive regulation of skeletal muscle tissue development	1/329	20/14162	0.375263	0.825459	CYP26B1	1
BP	GO:0048668	collateral sprouting	1/329	20/14162	0.375263	0.825459	BDNF	1
BP	GO:0060571	morphogenesis of an epithelial fold	1/329	20/14162	0.375263	0.825459	GDF7	1
BP	GO:0070584	mitochondrion morphogenesis	1/329	20/14162	0.375263	0.825459	PID1	1
BP	GO:0072273	metanephric nephron morphogenesis	1/329	20/14162	0.375263	0.825459	GREM1	1
BP	GO:0072378	blood coagulation, fibrin clot formation	1/329	20/14162	0.375263	0.825459	KNG1	1
BP	GO:0090023	positive regulation of neutrophil chemotaxis	1/329	20/14162	0.375263	0.825459	CCL21	1
BP	GO:0097237	cellular response to toxic substance	1/329	20/14162	0.375263	0.825459	EGR1	1
BP	GO:1901186	positive regulation of ERBB signaling pathway	1/329	20/14162	0.375263	0.825459	GPER1	1
BP	GO:1901889	negative regulation of cell junction assembly	1/329	20/14162	0.375263	0.825459	ARHGAP6	1
BP	GO:1903077	negative regulation of protein localization to plasma membrane	1/329	20/14162	0.375263	0.825459	PID1	1
BP	GO:1904376	negative regulation of protein localization to cell periphery	1/329	20/14162	0.375263	0.825459	PID1	1
BP	GO:2000406	positive regulation of T cell migration	1/329	20/14162	0.375263	0.825459	CCL21	1
BP	GO:2000573	positive regulation of DNA biosynthetic process	1/329	20/14162	0.375263	0.825459	GREM1	1
BP	GO:2001222	regulation of neuron migration	1/329	20/14162	0.375263	0.825459	GPR173	1
BP	GO:0051607	defense response to virus	8/329	294/14162	0.375351	0.825459	DEFA1/DEFA3/DEFA1B/SERPINB10/AZU1/IFNK/SLC1A3/SNRPD1	8
BP	GO:0014074	response to purine-containing compound	4/329	134/14162	0.378446	0.825459	EGR1/FOSL1/PDE4D/FOSB	4
BP	GO:0050731	positive regulation of peptidyl-tyrosine phosphorylation	4/329	134/14162	0.378446	0.825459	GREM1/MIF/FGFR3/GAS6	4
BP	GO:0001894	tissue homeostasis	5/329	174/14162	0.379521	0.825459	LTF/KRT1/SFTPD/HOMER2/ALB	5
BP	GO:0009583	detection of light stimulus	3/329	95/14162	0.379964	0.825459	LPL/CABP4/AKR1C1	3
BP	GO:0042552	myelination	3/329	95/14162	0.379964	0.825459	KCNJ10/FGFR3/GAL3ST1	3
BP	GO:0002718	regulation of cytokine production involved in immune response	2/329	57/14162	0.383271	0.825459	TRPM4/MIF	2
BP	GO:0019432	triglyceride biosynthetic process	2/329	57/14162	0.383271	0.825459	LPL/GPAT2	2
BP	GO:0032729	positive regulation of interferon-gamma production	2/329	57/14162	0.383271	0.825459	PDE4D/HLA-DPA1	2
BP	GO:0048644	muscle organ morphogenesis	2/329	57/14162	0.383271	0.825459	TNNT2/HEY2	2
BP	GO:0001763	morphogenesis of a branching structure	5/329	175/14162	0.384141	0.825459	GDF7/GREM1/GCM1/SPRY2/YAP1	5
BP	GO:0043123	positive regulation of I-kappaB kinase/NF-kappaB signaling	5/329	175/14162	0.384141	0.825459	LTF/GREM1/CLEC6A/CCL21/S100A12	5
BP	GO:0051924	regulation of calcium ion transport	5/329	175/14162	0.384141	0.825459	CRACR2B/HOMER2/PDE4D/HSPA2/GPER1	5
BP	GO:0003158	endothelium development	3/329	96/14162	0.386277	0.825459	ID1/PDE4D/HEY2	3
BP	GO:0017015	regulation of transforming growth factor beta receptor signaling pathway	3/329	96/14162	0.386277	0.825459	FBN2/HTRA4/ONECUT2	3
BP	GO:0071322	cellular response to carbohydrate stimulus	3/329	96/14162	0.386277	0.825459	SLC2A5/GAS6/GPER1	3
BP	GO:1903844	regulation of cellular response to transforming growth factor beta stimulus	3/329	96/14162	0.386277	0.825459	FBN2/HTRA4/ONECUT2	3
BP	GO:0009152	purine ribonucleotide biosynthetic process	6/329	216/14162	0.387205	0.825459	HRH3/NOS2/PDZD3/PID1/PAPSS1/GPER1	6
BP	GO:1901214	regulation of neuron death	6/329	216/14162	0.387205	0.825459	EGR1/DRAXIN/FGFR3/ITSN1/BDNF/TYRO3	6
BP	GO:0002092	positive regulation of receptor internalization	1/329	21/14162	0.389797	0.825459	GREM1	1
BP	GO:0003081	regulation of systemic arterial blood pressure by renin-angiotensin	1/329	21/14162	0.389797	0.825459	CTSG	1
BP	GO:0006356	regulation of transcription from RNA polymerase I promoter	1/329	21/14162	0.389797	0.825459	RASL11A	1
BP	GO:0010658	striated muscle cell apoptotic process	1/329	21/14162	0.389797	0.825459	HEY2	1
BP	GO:0010880	regulation of release of sequestered calcium ion into cytosol by sarcoplasmic reticulum	1/329	21/14162	0.389797	0.825459	PDE4D	1
BP	GO:0033137	negative regulation of peptidyl-serine phosphorylation	1/329	21/14162	0.389797	0.825459	PDE4D	1
BP	GO:0034695	response to prostaglandin E	1/329	21/14162	0.389797	0.825459	CCL21	1
BP	GO:0035510	DNA dealkylation	1/329	21/14162	0.389797	0.825459	TET1	1
BP	GO:0035883	enteroendocrine cell differentiation	1/329	21/14162	0.389797	0.825459	GATA6	1
BP	GO:0036065	fucosylation	1/329	21/14162	0.389797	0.825459	FUT3	1
BP	GO:0042094	interleukin-2 biosynthetic process	1/329	21/14162	0.389797	0.825459	SFTPD	1
BP	GO:0042506	tyrosine phosphorylation of Stat5 protein	1/329	21/14162	0.389797	0.825459	PTK6	1
BP	GO:0043457	regulation of cellular respiration	1/329	21/14162	0.389797	0.825459	NOS2	1
BP	GO:0043567	regulation of insulin-like growth factor receptor signaling pathway	1/329	21/14162	0.389797	0.825459	IGFBP4	1
BP	GO:0045671	negative regulation of osteoclast differentiation	1/329	21/14162	0.389797	0.825459	LTF	1
BP	GO:0045686	negative regulation of glial cell differentiation	1/329	21/14162	0.389797	0.825459	FGFR3	1
BP	GO:0045746	negative regulation of Notch signaling pathway	1/329	21/14162	0.389797	0.825459	HEY2	1
BP	GO:0050927	positive regulation of positive chemotaxis	1/329	21/14162	0.389797	0.825459	AZU1	1
BP	GO:0060260	regulation of transcription initiation from RNA polymerase II promoter	1/329	21/14162	0.389797	0.825459	HEY2	1
BP	GO:0060314	regulation of ryanodine-sensitive calcium-release channel activity	1/329	21/14162	0.389797	0.825459	PDE4D	1
BP	GO:0060317	cardiac epithelial to mesenchymal transition	1/329	21/14162	0.389797	0.825459	HEY2	1
BP	GO:0061013	regulation of mRNA catabolic process	1/329	21/14162	0.389797	0.825459	TOB1	1
BP	GO:0061384	heart trabecula morphogenesis	1/329	21/14162	0.389797	0.825459	HEY2	1
BP	GO:0070841	inclusion body assembly	1/329	21/14162	0.389797	0.825459	HSPA2	1
BP	GO:0071526	semaphorin-plexin signaling pathway	1/329	21/14162	0.389797	0.825459	PLXNB3	1
BP	GO:1900087	positive regulation of G1/S transition of mitotic cell cycle	1/329	21/14162	0.389797	0.825459	CDC6	1
BP	GO:1902042	negative regulation of extrinsic apoptotic signaling pathway via death domain receptors	1/329	21/14162	0.389797	0.825459	SERPINE1	1
BP	GO:1904037	positive regulation of epithelial cell apoptotic process	1/329	21/14162	0.389797	0.825459	GPER1	1
BP	GO:0022412	cellular process involved in reproduction in multicellular organism	6/329	217/14162	0.391361	0.825459	FOSL1/LGR5/EQTN/HSPA2/HPGDS/PPAP2A	6
BP	GO:0007189	adenylate cyclase-activating G-protein coupled receptor signaling pathway	2/329	58/14162	0.391539	0.825459	PDE4D/GPER1	2
BP	GO:0007260	tyrosine phosphorylation of STAT protein	2/329	58/14162	0.391539	0.825459	FGFR3/PTK6	2
BP	GO:0007585	respiratory gaseous exchange	2/329	58/14162	0.391539	0.825459	SFTPD/NDST1	2
BP	GO:0032612	interleukin-1 production	2/329	58/14162	0.391539	0.825459	AZU1/GAS6	2
BP	GO:0043618	regulation of transcription from RNA polymerase II promoter in response to stress	2/329	58/14162	0.391539	0.825459	EGR1/STOX1	2
BP	GO:0050654	chondroitin sulfate proteoglycan metabolic process	2/329	58/14162	0.391539	0.825459	CSGALNACT1/PXYLP1	2
BP	GO:0001508	action potential	3/329	97/14162	0.392575	0.825459	SCN3A/KCNE5/GPER1	3
BP	GO:0046916	cellular transition metal ion homeostasis	3/329	97/14162	0.392575	0.825459	LCN2/LTF/SCO2	3
BP	GO:0060191	regulation of lipase activity	3/329	97/14162	0.392575	0.825459	FGFR3/ARHGAP6/ANGPTL3	3
BP	GO:0043405	regulation of MAP kinase activity	7/329	259/14162	0.396419	0.825459	ELANE/EPHA4/MIF/CHRNA7/SPRY2/S100A12/BIRC7	7
BP	GO:0007254	JNK cascade	5/329	178/14162	0.397988	0.825459	EPHA4/DUSP15/MAP3K13/CCL21/BIRC7	5
BP	GO:0007272	ensheathment of neurons	3/329	98/14162	0.398857	0.825459	KCNJ10/FGFR3/GAL3ST1	3
BP	GO:0008366	axon ensheathment	3/329	98/14162	0.398857	0.825459	KCNJ10/FGFR3/GAL3ST1	3
BP	GO:0044708	single-organism behavior	9/329	342/14162	0.399545	0.825459	EGR1/KCNJ10/EPHA4/FOSL1/HOMER2/PDE4D/CHRNA7/BDNF/SLC1A3	9
BP	GO:0050890	cognition	6/329	219/14162	0.399671	0.825459	EGR1/HRH3/FOSL1/PDE4D/CHRNA7/BDNF	6
BP	GO:0006027	glycosaminoglycan catabolic process	2/329	59/14162	0.399757	0.825459	PGLYRP1/OMD	2
BP	GO:0008589	regulation of smoothened signaling pathway	2/329	59/14162	0.399757	0.825459	FGFR3/RAB23	2
BP	GO:0042108	positive regulation of cytokine biosynthetic process	2/329	59/14162	0.399757	0.825459	ELANE/AZU1	2
BP	GO:0046460	neutral lipid biosynthetic process	2/329	59/14162	0.399757	0.825459	LPL/GPAT2	2
BP	GO:0046463	acylglycerol biosynthetic process	2/329	59/14162	0.399757	0.825459	LPL/GPAT2	2
BP	GO:1901019	regulation of calcium ion transmembrane transporter activity	2/329	59/14162	0.399757	0.825459	PDE4D/HSPA2	2
BP	GO:1901216	positive regulation of neuron death	2/329	59/14162	0.399757	0.825459	EGR1/FGFR3	2
BP	GO:0050865	regulation of cell activation	11/329	425/14162	0.400613	0.825459	PGLYRP1/BPI/MIF/SFTPD/CYP26B1/GAS6/BST1/CCL21/GPER1/HLA-DPA1/TYRO3	11
BP	GO:0015850	organic hydroxy compound transport	5/329	179/14162	0.402597	0.825459	ABCA13/HRH3/AKR1C1/ABCB11/ALB	5
BP	GO:0040017	positive regulation of locomotion	9/329	343/14162	0.402866	0.825459	AZU1/EDN2/PDE4D/SERPINE1/GAS6/CCL21/GPER1/ONECUT2/ANGPTL3	9
BP	GO:0000718	nucleotide-excision repair, DNA damage removal	1/329	22/14162	0.403994	0.825459	ERCC4	1
BP	GO:0001783	B cell apoptotic process	1/329	22/14162	0.403994	0.825459	MIF	1
BP	GO:0001963	synaptic transmission, dopaminergic	1/329	22/14162	0.403994	0.825459	RASD2	1
BP	GO:0003179	heart valve morphogenesis	1/329	22/14162	0.403994	0.825459	HEY2	1
BP	GO:0008045	motor neuron axon guidance	1/329	22/14162	0.403994	0.825459	EPHA4	1
BP	GO:0009065	glutamine family amino acid catabolic process	1/329	22/14162	0.403994	0.825459	NOS2	1
BP	GO:0009081	branched-chain amino acid metabolic process	1/329	22/14162	0.403994	0.825459	BCKDHA	1
BP	GO:0009648	photoperiodism	1/329	22/14162	0.403994	0.825459	NMU	1
BP	GO:0010644	cell communication by electrical coupling	1/329	22/14162	0.403994	0.825459	PDE4D	1
BP	GO:0010656	negative regulation of muscle cell apoptotic process	1/329	22/14162	0.403994	0.825459	HEY2	1
BP	GO:0010743	regulation of macrophage derived foam cell differentiation	1/329	22/14162	0.403994	0.825459	LPL	1
BP	GO:0017004	cytochrome complex assembly	1/329	22/14162	0.403994	0.825459	SCO2	1
BP	GO:0030517	negative regulation of axon extension	1/329	22/14162	0.403994	0.825459	DRAXIN	1
BP	GO:0031424	keratinization	1/329	22/14162	0.403994	0.825459	CYP26B1	1
BP	GO:0032204	regulation of telomere maintenance	1/329	22/14162	0.403994	0.825459	ERCC4	1
BP	GO:0032528	microvillus organization	1/329	22/14162	0.403994	0.825459	KLF5	1
BP	GO:0035909	aorta morphogenesis	1/329	22/14162	0.403994	0.825459	HEY2	1
BP	GO:0042744	hydrogen peroxide catabolic process	1/329	22/14162	0.403994	0.825459	MPO	1
BP	GO:0043949	regulation of cAMP-mediated signaling	1/329	22/14162	0.403994	0.825459	RASD2	1
BP	GO:0044349	DNA excision	1/329	22/14162	0.403994	0.825459	ERCC4	1
BP	GO:0046856	phosphatidylinositol dephosphorylation	1/329	22/14162	0.403994	0.825459	INPPL1	1
BP	GO:0050892	intestinal absorption	1/329	22/14162	0.403994	0.825459	AKR1C1	1
BP	GO:0050926	regulation of positive chemotaxis	1/329	22/14162	0.403994	0.825459	AZU1	1
BP	GO:0060142	regulation of syncytium formation by plasma membrane fusion	1/329	22/14162	0.403994	0.825459	GCM1	1
BP	GO:0060740	prostate gland epithelium morphogenesis	1/329	22/14162	0.403994	0.825459	CYP7B1	1
BP	GO:0061001	regulation of dendritic spine morphogenesis	1/329	22/14162	0.403994	0.825459	EPHA4	1
BP	GO:0071242	cellular response to ammonium ion	1/329	22/14162	0.403994	0.825459	ID1	1
BP	GO:0071354	cellular response to interleukin-6	1/329	22/14162	0.403994	0.825459	PID1	1
BP	GO:0071364	cellular response to epidermal growth factor stimulus	1/329	22/14162	0.403994	0.825459	ID1	1
BP	GO:0072337	modified amino acid transport	1/329	22/14162	0.403994	0.825459	SLC7A9	1
BP	GO:0072661	protein targeting to plasma membrane	1/329	22/14162	0.403994	0.825459	GAS6	1
BP	GO:0086005	ventricular cardiac muscle cell action potential	1/329	22/14162	0.403994	0.825459	KCNE5	1
BP	GO:0097009	energy homeostasis	1/329	22/14162	0.403994	0.825459	EDN2	1
BP	GO:0098581	detection of external biotic stimulus	1/329	22/14162	0.403994	0.825459	PGLYRP1	1
BP	GO:1902253	regulation of intrinsic apoptotic signaling pathway by p53 class mediator	1/329	22/14162	0.403994	0.825459	MIF	1
BP	GO:1902624	positive regulation of neutrophil migration	1/329	22/14162	0.403994	0.825459	CCL21	1
BP	GO:2000403	positive regulation of lymphocyte migration	1/329	22/14162	0.403994	0.825459	CCL21	1
BP	GO:0048639	positive regulation of developmental growth	4/329	139/14162	0.404779	0.826112	HEY2/BDNF/GATA6/YAP1	4
BP	GO:0030010	establishment of cell polarity	3/329	99/14162	0.40512	0.826112	CYP26B1/SPRY2/CCL21	3
BP	GO:2000736	regulation of stem cell differentiation	3/329	99/14162	0.40512	0.826112	GREM1/GATA6/YAP1	3
BP	GO:0007219	Notch signaling pathway	5/329	180/14162	0.407203	0.826574	MESP2/CCND1/SORBS2/HEY2/HES7	5
BP	GO:0051321	meiotic cell cycle	5/329	180/14162	0.407203	0.826574	ERCC4/CYP26B1/DUSP13/HSPA2/FANCA	5
BP	GO:0051249	regulation of lymphocyte activation	9/329	345/14162	0.409509	0.826574	PGLYRP1/MIF/SFTPD/CYP26B1/GAS6/BST1/CCL21/HLA-DPA1/TYRO3	9
BP	GO:0009150	purine ribonucleotide metabolic process	11/329	428/14162	0.409566	0.826574	SULT2B1/SULT1A1/HRH3/NOS2/PDE4D/PDZD3/BDNF/PID1/PAPSS1/GPER1/MCEE	11
BP	GO:0048588	developmental cell growth	4/329	140/14162	0.410024	0.826574	LAMB2/DRAXIN/SORBS2/BDNF	4
BP	GO:1901215	negative regulation of neuron death	4/329	140/14162	0.410024	0.826574	DRAXIN/ITSN1/BDNF/TYRO3	4
BP	GO:2000045	regulation of G1/S transition of mitotic cell cycle	4/329	140/14162	0.410024	0.826574	CCND1/CDC6/PID1/PLK5	4
BP	GO:0035270	endocrine system development	3/329	100/14162	0.411365	0.826574	FOXE1/GATA6/ONECUT2	3
BP	GO:0070663	regulation of leukocyte proliferation	5/329	181/14162	0.411805	0.826574	GREM1/MIF/SFTPD/BST1/HLA-DPA1	5
BP	GO:0006164	purine nucleotide biosynthetic process	6/329	222/14162	0.412125	0.826574	HRH3/NOS2/PDZD3/PID1/PAPSS1/GPER1	6
BP	GO:0043507	positive regulation of JUN kinase activity	2/329	61/14162	0.416034	0.826574	EPHA4/BIRC7	2
BP	GO:0048640	negative regulation of developmental growth	2/329	61/14162	0.416034	0.826574	DRAXIN/FGFR3	2
BP	GO:0072676	lymphocyte migration	2/329	61/14162	0.416034	0.826574	GAS6/CCL21	2
BP	GO:1903169	regulation of calcium ion transmembrane transport	2/329	61/14162	0.416034	0.826574	PDE4D/HSPA2	2
BP	GO:0045471	response to ethanol	3/329	101/14162	0.41759	0.826574	EGR1/HTR3A/CCND1	3
BP	GO:0060402	calcium ion transport into cytosol	3/329	101/14162	0.41759	0.826574	PDE4D/CCL21/GPER1	3
BP	GO:0000381	regulation of alternative mRNA splicing, via spliceosome	1/329	23/14162	0.417861	0.826574	RBFOX2	1
BP	GO:0002369	T cell cytokine production	1/329	23/14162	0.417861	0.826574	TRPM4	1
BP	GO:0003170	heart valve development	1/329	23/14162	0.417861	0.826574	HEY2	1
BP	GO:0007184	SMAD protein import into nucleus	1/329	23/14162	0.417861	0.826574	TOB1	1
BP	GO:0007194	negative regulation of adenylate cyclase activity	1/329	23/14162	0.417861	0.826574	HRH3	1
BP	GO:0010591	regulation of lamellipodium assembly	1/329	23/14162	0.417861	0.826574	PLXNB3	1
BP	GO:0010803	regulation of tumor necrosis factor-mediated signaling pathway	1/329	23/14162	0.417861	0.826574	GAS6	1
BP	GO:0010831	positive regulation of myotube differentiation	1/329	23/14162	0.417861	0.826574	CYP26B1	1
BP	GO:0010837	regulation of keratinocyte proliferation	1/329	23/14162	0.417861	0.826574	YAP1	1
BP	GO:0030194	positive regulation of blood coagulation	1/329	23/14162	0.417861	0.826574	SERPINE1	1
BP	GO:0030206	chondroitin sulfate biosynthetic process	1/329	23/14162	0.417861	0.826574	CSGALNACT1	1
BP	GO:0030261	chromosome condensation	1/329	23/14162	0.417861	0.826574	GPER1	1
BP	GO:0032228	regulation of synaptic transmission, GABAergic	1/329	23/14162	0.417861	0.826574	BDNF	1
BP	GO:0040036	regulation of fibroblast growth factor receptor signaling pathway	1/329	23/14162	0.417861	0.826574	SPRY2	1
BP	GO:0042430	indole-containing compound metabolic process	1/329	23/14162	0.417861	0.826574	MAOA	1
BP	GO:0044062	regulation of excretion	1/329	23/14162	0.417861	0.826574	KNG1	1
BP	GO:0046320	regulation of fatty acid oxidation	1/329	23/14162	0.417861	0.826574	FABP3	1
BP	GO:0051281	positive regulation of release of sequestered calcium ion into cytosol	1/329	23/14162	0.417861	0.826574	GPER1	1
BP	GO:0051491	positive regulation of filopodium assembly	1/329	23/14162	0.417861	0.826574	CCL21	1
BP	GO:0055075	potassium ion homeostasis	1/329	23/14162	0.417861	0.826574	KCNJ10	1
BP	GO:0060669	embryonic placenta morphogenesis	1/329	23/14162	0.417861	0.826574	GCM1	1
BP	GO:0071450	cellular response to oxygen radical	1/329	23/14162	0.417861	0.826574	MPO	1
BP	GO:0071451	cellular response to superoxide	1/329	23/14162	0.417861	0.826574	MPO	1
BP	GO:0071624	positive regulation of granulocyte chemotaxis	1/329	23/14162	0.417861	0.826574	CCL21	1
BP	GO:1900048	positive regulation of hemostasis	1/329	23/14162	0.417861	0.826574	SERPINE1	1
BP	GO:2000144	positive regulation of DNA-templated transcription, initiation	1/329	23/14162	0.417861	0.826574	FOSL1	1
BP	GO:2000171	negative regulation of dendrite development	1/329	23/14162	0.417861	0.826574	ID1	1
BP	GO:2000404	regulation of T cell migration	1/329	23/14162	0.417861	0.826574	CCL21	1
BP	GO:0043900	regulation of multi-organism process	11/329	431/14162	0.418524	0.826574	LTF/CAMP/ELANE/SERPINB10/MIF/MPO/NOS2/CTSG/SLC1A3/SNRPD1/HPGDS	11
BP	GO:0034612	response to tumor necrosis factor	6/329	224/14162	0.420414	0.826574	LCN2/GAS6/BDNF/PID1/CCL21/GPER1	6
BP	GO:0009581	detection of external stimulus	4/329	142/14162	0.420484	0.826574	LPL/CABP4/AKR1C1/LOXHD1	4
BP	GO:0060401	cytosolic calcium ion transport	3/329	102/14162	0.423793	0.826574	PDE4D/CCL21/GPER1	3
BP	GO:0007422	peripheral nervous system development	2/329	62/14162	0.424089	0.826574	LAMB2/ONECUT2	2
BP	GO:0043331	response to dsRNA	2/329	62/14162	0.424089	0.826574	RFTN2/IFNK	2
BP	GO:0043534	blood vessel endothelial cell migration	2/329	62/14162	0.424089	0.826574	GREM1/ID1	2
BP	GO:0050871	positive regulation of B cell activation	2/329	62/14162	0.424089	0.826574	MIF/BST1	2
BP	GO:1901616	organic hydroxy compound catabolic process	2/329	62/14162	0.424089	0.826574	MAOA/ADH4	2
BP	GO:1903076	regulation of protein localization to plasma membrane	2/329	62/14162	0.424089	0.826574	PID1/GPER1	2
BP	GO:1904375	regulation of protein localization to cell periphery	2/329	62/14162	0.424089	0.826574	PID1/GPER1	2
BP	GO:0043122	regulation of I-kappaB kinase/NF-kappaB signaling	6/329	225/14162	0.424553	0.826574	LTF/GREM1/CLEC6A/OLFM4/CCL21/S100A12	6
BP	GO:0010769	regulation of cell morphogenesis involved in differentiation	7/329	267/14162	0.426873	0.826574	KNDC1/GREM1/DRAXIN/EPHA4/ID1/OLFM4/BDNF	7
BP	GO:0051052	regulation of DNA metabolic process	7/329	268/14162	0.430671	0.826574	ERCC4/GREM1/STOX1/CDC6/PID1/GPER1/TET1	7
BP	GO:0009582	detection of abiotic stimulus	4/329	144/14162	0.4309	0.826574	LPL/CABP4/AKR1C1/LOXHD1	4
BP	GO:0009749	response to glucose	4/329	144/14162	0.4309	0.826574	EGR1/LPL/GAS6/GPER1	4
BP	GO:0002026	regulation of the force of heart contraction	1/329	24/14162	0.431407	0.826574	EDN2	1
BP	GO:0003338	metanephros morphogenesis	1/329	24/14162	0.431407	0.826574	GREM1	1
BP	GO:0008089	anterograde axonal transport	1/329	24/14162	0.431407	0.826574	MGARP	1
BP	GO:0008334	histone mRNA metabolic process	1/329	24/14162	0.431407	0.826574	SNRPG	1
BP	GO:0014808	release of sequestered calcium ion into cytosol by sarcoplasmic reticulum	1/329	24/14162	0.431407	0.826574	PDE4D	1
BP	GO:0030513	positive regulation of BMP signaling pathway	1/329	24/14162	0.431407	0.826574	GATA6	1
BP	GO:0032892	positive regulation of organic acid transport	1/329	24/14162	0.431407	0.826574	MIF	1
BP	GO:0034047	regulation of protein phosphatase type 2A activity	1/329	24/14162	0.431407	0.826574	PPP2R5B	1
BP	GO:0040001	establishment of mitotic spindle localization	1/329	24/14162	0.431407	0.826574	SPRY2	1
BP	GO:0042026	protein refolding	1/329	24/14162	0.431407	0.826574	HSPA2	1
BP	GO:0042417	dopamine metabolic process	1/329	24/14162	0.431407	0.826574	MAOA	1
BP	GO:0051930	regulation of sensory perception of pain	1/329	24/14162	0.431407	0.826574	KCNJ10	1
BP	GO:0051931	regulation of sensory perception	1/329	24/14162	0.431407	0.826574	KCNJ10	1
BP	GO:0060412	ventricular septum morphogenesis	1/329	24/14162	0.431407	0.826574	HEY2	1
BP	GO:0060512	prostate gland morphogenesis	1/329	24/14162	0.431407	0.826574	CYP7B1	1
BP	GO:0070306	lens fiber cell differentiation	1/329	24/14162	0.431407	0.826574	FGFR3	1
BP	GO:0071295	cellular response to vitamin	1/329	24/14162	0.431407	0.826574	GAS6	1
BP	GO:0071634	regulation of transforming growth factor beta production	1/329	24/14162	0.431407	0.826574	GATA6	1
BP	GO:1900026	positive regulation of substrate adhesion-dependent cell spreading	1/329	24/14162	0.431407	0.826574	OLFM4	1
BP	GO:1901381	positive regulation of potassium ion transmembrane transport	1/329	24/14162	0.431407	0.826574	KCNE5	1
BP	GO:1903514	calcium ion transport from endoplasmic reticulum to cytosol	1/329	24/14162	0.431407	0.826574	PDE4D	1
BP	GO:2000191	regulation of fatty acid transport	1/329	24/14162	0.431407	0.826574	MIF	1
BP	GO:0001570	vasculogenesis	2/329	63/14162	0.432086	0.826574	HEY2/YAP1	2
BP	GO:0001938	positive regulation of endothelial cell proliferation	2/329	63/14162	0.432086	0.826574	FGFR3/PLXNB3	2
BP	GO:0006026	aminoglycan catabolic process	2/329	63/14162	0.432086	0.826574	PGLYRP1/OMD	2
BP	GO:0007045	cell-substrate adherens junction assembly	2/329	63/14162	0.432086	0.826574	GREM1/ARHGAP6	2
BP	GO:0009064	glutamine family amino acid metabolic process	2/329	63/14162	0.432086	0.826574	NOS2/SLC1A3	2
BP	GO:0042308	negative regulation of protein import into nucleus	2/329	63/14162	0.432086	0.826574	RAB23/GAS6	2
BP	GO:0043620	regulation of DNA-templated transcription in response to stress	2/329	63/14162	0.432086	0.826574	EGR1/STOX1	2
BP	GO:0045761	regulation of adenylate cyclase activity	2/329	63/14162	0.432086	0.826574	HRH3/GPER1	2
BP	GO:0045833	negative regulation of lipid metabolic process	2/329	63/14162	0.432086	0.826574	MALRD1/GPER1	2
BP	GO:0048041	focal adhesion assembly	2/329	63/14162	0.432086	0.826574	GREM1/ARHGAP6	2
BP	GO:0061333	renal tubule morphogenesis	2/329	63/14162	0.432086	0.826574	GREM1/LGR5	2
BP	GO:1901343	negative regulation of vasculature development	2/329	63/14162	0.432086	0.826574	SERPINE1/HEY2	2
BP	GO:1901888	regulation of cell junction assembly	2/329	63/14162	0.432086	0.826574	GREM1/ARHGAP6	2
BP	GO:1904590	negative regulation of protein import	2/329	63/14162	0.432086	0.826574	RAB23/GAS6	2
BP	GO:0001822	kidney development	6/329	227/14162	0.43282	0.826574	EGR1/GREM1/LAMB2/EPHA4/BDNF/YAP1	6
BP	GO:0051962	positive regulation of nervous system development	9/329	353/14162	0.436066	0.826574	GDF7/EPHA4/NBL1/PTK6/PACSIN1/BDNF/PPP2R5B/GPER1/PLK5	9
BP	GO:0051168	nuclear export	4/329	145/14162	0.436089	0.826574	NXF3/GAS6/NXF5/IFI27	4
BP	GO:0002230	positive regulation of defense response to virus by host	3/329	104/14162	0.43613	0.826574	SERPINB10/SLC1A3/SNRPD1	3
BP	GO:0007586	digestion	3/329	104/14162	0.43613	0.826574	AKR1C1/HTR3A/NMU	3
BP	GO:0016925	protein sumoylation	3/329	104/14162	0.43613	0.826574	TRPM4/EGR1/RASD2	3
BP	GO:0030301	cholesterol transport	2/329	64/14162	0.440024	0.826574	ABCA13/AKR1C1	2
BP	GO:0035019	somatic stem cell population maintenance	2/329	64/14162	0.440024	0.826574	FGFR3/YAP1	2
BP	GO:0050886	endocrine process	2/329	64/14162	0.440024	0.826574	EDN2/CTSG	2
BP	GO:0051784	negative regulation of nuclear division	2/329	64/14162	0.440024	0.826574	TOM1L1/FGFR3	2
BP	GO:1904064	positive regulation of cation transmembrane transport	2/329	64/14162	0.440024	0.826574	HSPA2/KCNE5	2
BP	GO:0009260	ribonucleotide biosynthetic process	6/329	229/14162	0.441066	0.826574	HRH3/NOS2/PDZD3/PID1/PAPSS1/GPER1	6
BP	GO:0007498	mesoderm development	3/329	105/14162	0.442261	0.826574	BMX/HES7/YAP1	3
BP	GO:0045981	positive regulation of nucleotide metabolic process	3/329	105/14162	0.442261	0.826574	NOS2/PID1/GPER1	3
BP	GO:0046890	regulation of lipid biosynthetic process	3/329	105/14162	0.442261	0.826574	MALRD1/FABP3/GPER1	3
BP	GO:1900544	positive regulation of purine nucleotide metabolic process	3/329	105/14162	0.442261	0.826574	NOS2/PID1/GPER1	3
BP	GO:0034765	regulation of ion transmembrane transport	8/329	313/14162	0.442532	0.826574	KCNJ10/SCN3A/PDE4D/KCNJ9/HSPA2/KCNK5/KCNE5/CALHM1	8
BP	GO:0006779	porphyrin-containing compound biosynthetic process	1/329	25/14162	0.444639	0.826574	ALAS1	1
BP	GO:0006862	nucleotide transport	1/329	25/14162	0.444639	0.826574	CALHM1	1
BP	GO:0009595	detection of biotic stimulus	1/329	25/14162	0.444639	0.826574	PGLYRP1	1
BP	GO:0010742	macrophage derived foam cell differentiation	1/329	25/14162	0.444639	0.826574	LPL	1
BP	GO:0014044	Schwann cell development	1/329	25/14162	0.444639	0.826574	LAMB2	1
BP	GO:0032094	response to food	1/329	25/14162	0.444639	0.826574	BDNF	1
BP	GO:0032731	positive regulation of interleukin-1 beta production	1/329	25/14162	0.444639	0.826574	AZU1	1
BP	GO:0033028	myeloid cell apoptotic process	1/329	25/14162	0.444639	0.826574	MIF	1
BP	GO:0033146	regulation of intracellular estrogen receptor signaling pathway	1/329	25/14162	0.444639	0.826574	CYP7B1	1
BP	GO:0035904	aorta development	1/329	25/14162	0.444639	0.826574	HEY2	1
BP	GO:0050820	positive regulation of coagulation	1/329	25/14162	0.444639	0.826574	SERPINE1	1
BP	GO:0051294	establishment of spindle orientation	1/329	25/14162	0.444639	0.826574	SPRY2	1
BP	GO:0060706	cell differentiation involved in embryonic placenta development	1/329	25/14162	0.444639	0.826574	GCM1	1
BP	GO:0070528	protein kinase C signaling	1/329	25/14162	0.444639	0.826574	AZU1	1
BP	GO:0071604	transforming growth factor beta production	1/329	25/14162	0.444639	0.826574	GATA6	1
BP	GO:0085029	extracellular matrix assembly	1/329	25/14162	0.444639	0.826574	GAS6	1
BP	GO:0086091	regulation of heart rate by cardiac conduction	1/329	25/14162	0.444639	0.826574	KCNE5	1
BP	GO:0090022	regulation of neutrophil chemotaxis	1/329	25/14162	0.444639	0.826574	CCL21	1
BP	GO:0090077	foam cell differentiation	1/329	25/14162	0.444639	0.826574	LPL	1
BP	GO:1902808	positive regulation of cell cycle G1/S phase transition	1/329	25/14162	0.444639	0.826574	CDC6	1
BP	GO:1903523	negative regulation of blood circulation	1/329	25/14162	0.444639	0.826574	PDE4D	1
BP	GO:0009100	glycoprotein metabolic process	10/329	398/14162	0.445762	0.826574	CSGALNACT1/PXYLP1/GGTA1P/GALNTL6/GAL3ST1/ST8SIA5/CCL21/NDST1/TET1/FUT3	10
BP	GO:0006687	glycosphingolipid metabolic process	2/329	65/14162	0.447901	0.826574	GAL3ST1/ST8SIA5	2
BP	GO:0006879	cellular iron ion homeostasis	2/329	65/14162	0.447901	0.826574	LCN2/LTF	2
BP	GO:0015918	sterol transport	2/329	65/14162	0.447901	0.826574	ABCA13/AKR1C1	2
BP	GO:0022600	digestive system process	2/329	65/14162	0.447901	0.826574	AKR1C1/NMU	2
BP	GO:0035050	embryonic heart tube development	2/329	65/14162	0.447901	0.826574	FOXN4/YAP1	2
BP	GO:0042310	vasoconstriction	2/329	65/14162	0.447901	0.826574	TRPM4/EDN2	2
BP	GO:0006941	striated muscle contraction	3/329	106/14162	0.448367	0.826574	TNNT2/PDE4D/KCNE5	3
BP	GO:0009063	cellular amino acid catabolic process	3/329	106/14162	0.448367	0.826574	NOS2/GSTZ1/BCKDHA	3
BP	GO:0030814	regulation of cAMP metabolic process	3/329	106/14162	0.448367	0.826574	HRH3/PDE4D/GPER1	3
BP	GO:0061041	regulation of wound healing	3/329	106/14162	0.448367	0.826574	KRT1/SERPINE1/KNG1	3
BP	GO:0046390	ribose phosphate biosynthetic process	6/329	231/14162	0.449291	0.826574	HRH3/NOS2/PDZD3/PID1/PAPSS1/GPER1	6
BP	GO:0046328	regulation of JNK cascade	4/329	148/14162	0.451576	0.826574	EPHA4/DUSP15/CCL21/BIRC7	4
BP	GO:0022618	ribonucleoprotein complex assembly	5/329	190/14162	0.452924	0.826574	SNRPD1/MPV17L2/SMN1/SMN2/SNRPG	5
BP	GO:0060249	anatomical structure homeostasis	7/329	274/14162	0.453384	0.826574	LTF/ERCC4/KRT1/SFTPD/HOMER2/ALB/TYRO3	7
BP	GO:0009259	ribonucleotide metabolic process	11/329	443/14162	0.454324	0.826574	SULT2B1/SULT1A1/HRH3/NOS2/PDE4D/PDZD3/BDNF/PID1/PAPSS1/GPER1/MCEE	11
BP	GO:0050671	positive regulation of lymphocyte proliferation	3/329	107/14162	0.454446	0.826574	MIF/BST1/HLA-DPA1	3
BP	GO:0050777	negative regulation of immune response	3/329	107/14162	0.454446	0.826574	PGLYRP1/OLFM4/TYRO3	3
BP	GO:1990138	neuron projection extension	3/329	107/14162	0.454446	0.826574	LAMB2/DRAXIN/BDNF	3
BP	GO:0008344	adult locomotory behavior	2/329	66/14162	0.455716	0.826574	KCNJ10/EPHA4	2
BP	GO:0030516	regulation of axon extension	2/329	66/14162	0.455716	0.826574	DRAXIN/BDNF	2
BP	GO:0031099	regeneration	4/329	149/14162	0.456708	0.826574	LAMB2/EPHA4/CCND1/GAS6	4
BP	GO:1902806	regulation of cell cycle G1/S phase transition	4/329	149/14162	0.456708	0.826574	CCND1/CDC6/PID1/PLK5	4
BP	GO:0007611	learning or memory	5/329	191/14162	0.45745	0.826574	EGR1/FOSL1/PDE4D/CHRNA7/BDNF	5
BP	GO:0050804	modulation of synaptic transmission	6/329	233/14162	0.457489	0.826574	EGR1/KCNJ10/BDNF/SLC1A3/GPER1/NMU	6
BP	GO:0051260	protein homooligomerization	6/329	233/14162	0.457489	0.826574	LCN2/KCNJ10/MIF/AKR1C1/OLFM4/CALHM1	6
BP	GO:0000083	regulation of transcription involved in G1/S transition of mitotic cell cycle	1/329	26/14162	0.457563	0.826574	CDC6	1
BP	GO:0000303	response to superoxide	1/329	26/14162	0.457563	0.826574	MPO	1
BP	GO:0001662	behavioral fear response	1/329	26/14162	0.457563	0.826574	BDNF	1
BP	GO:0002209	behavioral defense response	1/329	26/14162	0.457563	0.826574	BDNF	1
BP	GO:0006536	glutamate metabolic process	1/329	26/14162	0.457563	0.826574	SLC1A3	1
BP	GO:0007339	binding of sperm to zona pellucida	1/329	26/14162	0.457563	0.826574	ZAN	1
BP	GO:0009072	aromatic amino acid family metabolic process	1/329	26/14162	0.457563	0.826574	GSTZ1	1
BP	GO:0018149	peptide cross-linking	1/329	26/14162	0.457563	0.826574	TGM4	1
BP	GO:0018200	peptidyl-glutamic acid modification	1/329	26/14162	0.457563	0.826574	GAS6	1
BP	GO:0019835	cytolysis	1/329	26/14162	0.457563	0.826574	ALB	1
BP	GO:0021955	central nervous system neuron axonogenesis	1/329	26/14162	0.457563	0.826574	EPHA4	1
BP	GO:0032008	positive regulation of TOR signaling	1/329	26/14162	0.457563	0.826574	GAS6	1
BP	GO:0033598	mammary gland epithelial cell proliferation	1/329	26/14162	0.457563	0.826574	CCND1	1
BP	GO:0035115	embryonic forelimb morphogenesis	1/329	26/14162	0.457563	0.826574	HOXA9	1
BP	GO:0040019	positive regulation of embryonic development	1/329	26/14162	0.457563	0.826574	STOX1	1
BP	GO:0042168	heme metabolic process	1/329	26/14162	0.457563	0.826574	ALAS1	1
BP	GO:0045601	regulation of endothelial cell differentiation	1/329	26/14162	0.457563	0.826574	ID1	1
BP	GO:0045879	negative regulation of smoothened signaling pathway	1/329	26/14162	0.457563	0.826574	FGFR3	1
BP	GO:0050704	regulation of interleukin-1 secretion	1/329	26/14162	0.457563	0.826574	GAS6	1
BP	GO:0050775	positive regulation of dendrite morphogenesis	1/329	26/14162	0.457563	0.826574	EPHA4	1
BP	GO:0060306	regulation of membrane repolarization	1/329	26/14162	0.457563	0.826574	KCNE5	1
BP	GO:0070229	negative regulation of lymphocyte apoptotic process	1/329	26/14162	0.457563	0.826574	MIF	1
BP	GO:0070296	sarcoplasmic reticulum calcium ion transport	1/329	26/14162	0.457563	0.826574	PDE4D	1
BP	GO:0070741	response to interleukin-6	1/329	26/14162	0.457563	0.826574	PID1	1
BP	GO:0070849	response to epidermal growth factor	1/329	26/14162	0.457563	0.826574	ID1	1
BP	GO:0072348	sulfur compound transport	1/329	26/14162	0.457563	0.826574	SLC7A9	1
BP	GO:0090075	relaxation of muscle	1/329	26/14162	0.457563	0.826574	PDE4D	1
BP	GO:0090200	positive regulation of release of cytochrome c from mitochondria	1/329	26/14162	0.457563	0.826574	GPER1	1
BP	GO:0098657	import into cell	1/329	26/14162	0.457563	0.826574	KCNJ10	1
BP	GO:1901021	positive regulation of calcium ion transmembrane transporter activity	1/329	26/14162	0.457563	0.826574	HSPA2	1
BP	GO:1901797	negative regulation of signal transduction by p53 class mediator	1/329	26/14162	0.457563	0.826574	MIF	1
BP	GO:1902475	L-alpha-amino acid transmembrane transport	1/329	26/14162	0.457563	0.826574	SLC1A3	1
BP	GO:1903792	negative regulation of anion transport	1/329	26/14162	0.457563	0.826574	HRH3	1
BP	GO:1904427	positive regulation of calcium ion transmembrane transport	1/329	26/14162	0.457563	0.826574	HSPA2	1
BP	GO:0030335	positive regulation of cell migration	8/329	318/14162	0.460111	0.830688	EDN2/PDE4D/SERPINE1/GAS6/CCL21/GPER1/ONECUT2/ANGPTL3	8
BP	GO:0032946	positive regulation of mononuclear cell proliferation	3/329	108/14162	0.460497	0.830897	MIF/BST1/HLA-DPA1	3
BP	GO:0072522	purine-containing compound biosynthetic process	6/329	234/14162	0.461577	0.832357	HRH3/NOS2/PDZD3/PID1/PAPSS1/GPER1	6
BP	GO:0072521	purine-containing compound metabolic process	12/329	488/14162	0.461997	0.832624	SULT2B1/SULT1A1/HRH3/NOS2/PDE4D/PDZD3/MACROD1/BDNF/PID1/PAPSS1/GPER1/MCEE	12
BP	GO:0006921	cellular component disassembly involved in execution phase of apoptosis	2/329	67/14162	0.463466	0.833805	BMX/GPER1	2
BP	GO:0015908	fatty acid transport	2/329	67/14162	0.463466	0.833805	MIF/FABP3	2
BP	GO:1901607	alpha-amino acid biosynthetic process	2/329	67/14162	0.463466	0.833805	SLC1A3/PADI4	2
BP	GO:0002526	acute inflammatory response	3/329	109/14162	0.466519	0.834915	ELANE/PTGES/IL22	3
BP	GO:0045931	positive regulation of mitotic cell cycle	3/329	109/14162	0.466519	0.834915	STOX1/CCND1/CDC6	3
BP	GO:0000305	response to oxygen radical	1/329	27/14162	0.470188	0.834915	MPO	1
BP	GO:0001825	blastocyst formation	1/329	27/14162	0.470188	0.834915	TET1	1
BP	GO:0002042	cell migration involved in sprouting angiogenesis	1/329	27/14162	0.470188	0.834915	GREM1	1
BP	GO:0002832	negative regulation of response to biotic stimulus	1/329	27/14162	0.470188	0.834915	LTF	1
BP	GO:0006654	phosphatidic acid biosynthetic process	1/329	27/14162	0.470188	0.834915	GPAT2	1
BP	GO:0006656	phosphatidylcholine biosynthetic process	1/329	27/14162	0.470188	0.834915	FABP5	1
BP	GO:0008207	C21-steroid hormone metabolic process	1/329	27/14162	0.470188	0.834915	AKR1C1	1
BP	GO:0010039	response to iron ion	1/329	27/14162	0.470188	0.834915	CCND1	1
BP	GO:0021696	cerebellar cortex morphogenesis	1/329	27/14162	0.470188	0.834915	KNDC1	1
BP	GO:0031069	hair follicle morphogenesis	1/329	27/14162	0.470188	0.834915	FOXE1	1
BP	GO:0034694	response to prostaglandin	1/329	27/14162	0.470188	0.834915	CCL21	1
BP	GO:0042346	positive regulation of NF-kappaB import into nucleus	1/329	27/14162	0.470188	0.834915	GREM1	1
BP	GO:0042517	positive regulation of tyrosine phosphorylation of Stat3 protein	1/329	27/14162	0.470188	0.834915	FGFR3	1
BP	GO:0046473	phosphatidic acid metabolic process	1/329	27/14162	0.470188	0.834915	GPAT2	1
BP	GO:0071514	genetic imprinting	1/329	27/14162	0.470188	0.834915	TET1	1
BP	GO:1902230	negative regulation of intrinsic apoptotic signaling pathway in response to DNA damage	1/329	27/14162	0.470188	0.834915	MIF	1
BP	GO:1902622	regulation of neutrophil migration	1/329	27/14162	0.470188	0.834915	CCL21	1
BP	GO:0014013	regulation of gliogenesis	2/329	68/14162	0.471152	0.834915	EPHA4/FGFR3	2
BP	GO:0031100	organ regeneration	2/329	68/14162	0.471152	0.834915	CCND1/GAS6	2
BP	GO:0032231	regulation of actin filament bundle assembly	2/329	68/14162	0.471152	0.834915	ID1/ARHGAP6	2
BP	GO:0043500	muscle adaptation	2/329	68/14162	0.471152	0.834915	HEY2/GATA6	2
BP	GO:0070227	lymphocyte apoptotic process	2/329	68/14162	0.471152	0.834915	MIF/BIRC7	2
BP	GO:0070664	negative regulation of leukocyte proliferation	2/329	68/14162	0.471152	0.834915	GREM1/SFTPD	2
BP	GO:1900181	negative regulation of protein localization to nucleus	2/329	68/14162	0.471152	0.834915	RAB23/GAS6	2
BP	GO:0007163	establishment or maintenance of cell polarity	4/329	152/14162	0.472007	0.835396	CYP26B1/CRB1/SPRY2/CCL21	4
BP	GO:0001889	liver development	3/329	110/14162	0.472512	0.835396	CCND1/GATA6/ONECUT2	3
BP	GO:0006275	regulation of DNA replication	3/329	110/14162	0.472512	0.835396	GREM1/CDC6/PID1	3
BP	GO:0070665	positive regulation of leukocyte proliferation	3/329	110/14162	0.472512	0.835396	MIF/BST1/HLA-DPA1	3
BP	GO:0006163	purine nucleotide metabolic process	11/329	450/14162	0.475102	0.837658	SULT2B1/SULT1A1/HRH3/NOS2/PDE4D/PDZD3/BDNF/PID1/PAPSS1/GPER1/MCEE	11
BP	GO:0006575	cellular modified amino acid metabolic process	5/329	195/14162	0.475446	0.837658	GSTM1/FOXE1/GGTA1P/GSTZ1/PADI4	5
BP	GO:1903707	negative regulation of hemopoiesis	3/329	111/14162	0.478473	0.837658	PGLYRP1/LTF/HOXA9	3
BP	GO:0007631	feeding behavior	2/329	69/14162	0.478771	0.837658	BDNF/NMU	2
BP	GO:0031295	T cell costimulation	2/329	69/14162	0.478771	0.837658	CCL21/HLA-DPA1	2
BP	GO:0042058	regulation of epidermal growth factor receptor signaling pathway	2/329	69/14162	0.478771	0.837658	SPRY2/GPER1	2
BP	GO:0045638	negative regulation of myeloid cell differentiation	2/329	69/14162	0.478771	0.837658	LTF/HOXA9	2
BP	GO:1903729	regulation of plasma membrane organization	2/329	69/14162	0.478771	0.837658	PID1/GPER1	2
BP	GO:0030098	lymphocyte differentiation	7/329	281/14162	0.479652	0.837658	PGLYRP1/EGR1/CLEC4D/CYP26B1/IFNK/GAS6/TYRO3	7
BP	GO:0006875	cellular metal ion homeostasis	10/329	409/14162	0.480061	0.837658	LCN2/LTF/ELANE/EDN2/PDE4D/KNG1/CHRNA7/CCL21/GPER1/SCO2	10
BP	GO:1901565	organonitrogen compound catabolic process	8/329	324/14162	0.481064	0.837658	MAOA/ERAP2/PGLYRP1/NOS2/PDE4D/OMD/GSTZ1/BCKDHA	8
BP	GO:0030177	positive regulation of Wnt signaling pathway	4/329	154/14162	0.482117	0.837658	TRPM4/FGFR3/LGR5/YAP1	4
BP	GO:2000021	regulation of ion homeostasis	4/329	154/14162	0.482117	0.837658	PDE4D/KNG1/CCL21/GPER1	4
BP	GO:0001975	response to amphetamine	1/329	28/14162	0.48252	0.837658	EGR1	1
BP	GO:0002532	production of molecular mediator involved in inflammatory response	1/329	28/14162	0.48252	0.837658	SERPINE1	1
BP	GO:0009154	purine ribonucleotide catabolic process	1/329	28/14162	0.48252	0.837658	PDE4D	1
BP	GO:0014014	negative regulation of gliogenesis	1/329	28/14162	0.48252	0.837658	FGFR3	1
BP	GO:0030262	apoptotic nuclear changes	1/329	28/14162	0.48252	0.837658	GPER1	1
BP	GO:0031440	regulation of mRNA 3'-end processing	1/329	28/14162	0.48252	0.837658	TOB1	1
BP	GO:0033014	tetrapyrrole biosynthetic process	1/329	28/14162	0.48252	0.837658	ALAS1	1
BP	GO:0033144	negative regulation of intracellular steroid hormone receptor signaling pathway	1/329	28/14162	0.48252	0.837658	CYP7B1	1
BP	GO:0043267	negative regulation of potassium ion transport	1/329	28/14162	0.48252	0.837658	KCNE5	1
BP	GO:0043516	regulation of DNA damage response, signal transduction by p53 class mediator	1/329	28/14162	0.48252	0.837658	MIF	1
BP	GO:0045214	sarcomere organization	1/329	28/14162	0.48252	0.837658	TNNT2	1
BP	GO:0048048	embryonic eye morphogenesis	1/329	28/14162	0.48252	0.837658	FBN2	1
BP	GO:0048854	brain morphogenesis	1/329	28/14162	0.48252	0.837658	GDF7	1
BP	GO:0050913	sensory perception of bitter taste	1/329	28/14162	0.48252	0.837658	CALHM1	1
BP	GO:0051646	mitochondrion localization	1/329	28/14162	0.48252	0.837658	ALB	1
BP	GO:0060997	dendritic spine morphogenesis	1/329	28/14162	0.48252	0.837658	EPHA4	1
BP	GO:0071312	cellular response to alkaloid	1/329	28/14162	0.48252	0.837658	EGR1	1
BP	GO:0097178	ruffle assembly	1/329	28/14162	0.48252	0.837658	INPPL1	1
BP	GO:0098751	bone cell development	1/329	28/14162	0.48252	0.837658	LTF	1
BP	GO:0007204	positive regulation of cytosolic calcium ion concentration	5/329	197/14162	0.484372	0.839032	EDN2/PDE4D/KNG1/CCL21/GPER1	5
BP	GO:0016054	organic acid catabolic process	5/329	197/14162	0.484372	0.839032	CYP26B1/NOS2/GSTZ1/MCEE/BCKDHA	5
BP	GO:0046395	carboxylic acid catabolic process	5/329	197/14162	0.484372	0.839032	CYP26B1/NOS2/GSTZ1/MCEE/BCKDHA	5
BP	GO:0061008	hepaticobiliary system development	3/329	112/14162	0.484404	0.839032	CCND1/GATA6/ONECUT2	3
BP	GO:0060627	regulation of vesicle-mediated transport	9/329	368/14162	0.485476	0.839987	SYT9/GREM1/AZU1/SFTPD/SERPINE1/PACSIN1/GAS6/CCL21/DOC2A	9
BP	GO:0002444	myeloid leukocyte mediated immunity	2/329	70/14162	0.486323	0.839987	ELANE/CTSG	2
BP	GO:0007492	endoderm development	2/329	70/14162	0.486323	0.839987	MMP8/GATA6	2
BP	GO:0031294	lymphocyte costimulation	2/329	70/14162	0.486323	0.839987	CCL21/HLA-DPA1	2
BP	GO:0055117	regulation of cardiac muscle contraction	2/329	70/14162	0.486323	0.839987	PDE4D/KCNE5	2
BP	GO:0019693	ribose phosphate metabolic process	11/329	454/14162	0.486914	0.84046	SULT2B1/SULT1A1/HRH3/NOS2/PDE4D/PDZD3/BDNF/PID1/PAPSS1/GPER1/MCEE	11
BP	GO:0051216	cartilage development	4/329	155/14162	0.487144	0.84046	CSGALNACT1/GREM1/FGFR3/CHADL	4
BP	GO:0007270	neuron-neuron synaptic transmission	3/329	113/14162	0.490302	0.841446	RASD2/GRIA4/BDNF	3
BP	GO:2000147	positive regulation of cell motility	8/329	327/14162	0.491468	0.841446	EDN2/PDE4D/SERPINE1/GAS6/CCL21/GPER1/ONECUT2/ANGPTL3	8
BP	GO:0071826	ribonucleoprotein complex subunit organization	5/329	199/14162	0.493245	0.841446	SNRPD1/MPV17L2/SMN1/SMN2/SNRPG	5
BP	GO:0000271	polysaccharide biosynthetic process	2/329	71/14162	0.493806	0.841446	CSGALNACT1/NDST1	2
BP	GO:0002286	T cell activation involved in immune response	2/329	71/14162	0.493806	0.841446	CLEC4D/IFNK	2
BP	GO:0010522	regulation of calcium ion transport into cytosol	2/329	71/14162	0.493806	0.841446	PDE4D/GPER1	2
BP	GO:0016079	synaptic vesicle exocytosis	2/329	71/14162	0.493806	0.841446	SYT9/DOC2A	2
BP	GO:0030048	actin filament-based movement	2/329	71/14162	0.493806	0.841446	TNNT2/PDE4D	2
BP	GO:0034446	substrate adhesion-dependent cell spreading	2/329	71/14162	0.493806	0.841446	OLFM4/TYRO3	2
BP	GO:0048638	regulation of developmental growth	6/329	242/14162	0.49398	0.841446	DRAXIN/FGFR3/HEY2/BDNF/GATA6/YAP1	6
BP	GO:0070661	leukocyte proliferation	6/329	242/14162	0.49398	0.841446	GREM1/MIF/SFTPD/IFNK/BST1/HLA-DPA1	6
BP	GO:0010639	negative regulation of organelle organization	7/329	285/14162	0.494514	0.841446	ERCC4/TOM1L1/FGFR3/ARHGAP6/PID1/TET1/CCNF	7
BP	GO:0010959	regulation of metal ion transport	7/329	285/14162	0.494514	0.841446	CRACR2B/HOMER2/PDE4D/HSPA2/KCNE5/NKAIN2/GPER1	7
BP	GO:0001659	temperature homeostasis	1/329	29/14162	0.494565	0.841446	EDN2	1
BP	GO:0001782	B cell homeostasis	1/329	29/14162	0.494565	0.841446	MIF	1
BP	GO:0002833	positive regulation of response to biotic stimulus	1/329	29/14162	0.494565	0.841446	MIF	1
BP	GO:0009261	ribonucleotide catabolic process	1/329	29/14162	0.494565	0.841446	PDE4D	1
BP	GO:0018146	keratan sulfate biosynthetic process	1/329	29/14162	0.494565	0.841446	OMD	1
BP	GO:0032309	icosanoid secretion	1/329	29/14162	0.494565	0.841446	MIF	1
BP	GO:0043114	regulation of vascular permeability	1/329	29/14162	0.494565	0.841446	AZU1	1
BP	GO:0045777	positive regulation of blood pressure	1/329	29/14162	0.494565	0.841446	PDE4D	1
BP	GO:0052646	alditol phosphate metabolic process	1/329	29/14162	0.494565	0.841446	GPAT2	1
BP	GO:0060795	cell fate commitment involved in formation of primary germ layer	1/329	29/14162	0.494565	0.841446	GATA6	1
BP	GO:1902692	regulation of neuroblast proliferation	1/329	29/14162	0.494565	0.841446	BDNF	1
BP	GO:1903053	regulation of extracellular matrix organization	1/329	29/14162	0.494565	0.841446	CHADL	1
BP	GO:0034762	regulation of transmembrane transport	8/329	328/14162	0.494923	0.841589	KCNJ10/SCN3A/PDE4D/KCNJ9/HSPA2/KCNK5/KCNE5/CALHM1	8
BP	GO:0046823	negative regulation of nucleocytoplasmic transport	2/329	72/14162	0.501221	0.848345	RAB23/GAS6	2
BP	GO:0060337	type I interferon signaling pathway	2/329	72/14162	0.501221	0.848345	EGR1/IFI27	2
BP	GO:0070613	regulation of protein processing	2/329	72/14162	0.501221	0.848345	SERPINE1/BIRC7	2
BP	GO:0071357	cellular response to type I interferon	2/329	72/14162	0.501221	0.848345	EGR1/IFI27	2
BP	GO:1901184	regulation of ERBB signaling pathway	2/329	72/14162	0.501221	0.848345	SPRY2/GPER1	2
BP	GO:0008277	regulation of G-protein coupled receptor protein signaling pathway	3/329	115/14162	0.501998	0.848345	HOMER2/PDE4D/GPER1	3
BP	GO:0050691	regulation of defense response to virus by host	3/329	115/14162	0.501998	0.848345	SERPINB10/SLC1A3/SNRPD1	3
BP	GO:0000910	cytokinesis	4/329	158/14162	0.502104	0.848345	STOX1/CCND1/CDC6/HSPA2	4
BP	GO:0023061	signal release	9/329	374/14162	0.504972	0.848345	MAOA/SYT9/FAM3B/HRH3/NOS2/SLC1A3/GPER1/NMU/DOC2A	9
BP	GO:0010824	regulation of centrosome duplication	1/329	30/14162	0.506331	0.848345	CCNF	1
BP	GO:0030049	muscle filament sliding	1/329	30/14162	0.506331	0.848345	TNNT2	1
BP	GO:0033275	actin-myosin filament sliding	1/329	30/14162	0.506331	0.848345	TNNT2	1
BP	GO:0035136	forelimb morphogenesis	1/329	30/14162	0.506331	0.848345	HOXA9	1
BP	GO:0042596	fear response	1/329	30/14162	0.506331	0.848345	BDNF	1
BP	GO:0045843	negative regulation of striated muscle tissue development	1/329	30/14162	0.506331	0.848345	BDNF	1
BP	GO:0046627	negative regulation of insulin receptor signaling pathway	1/329	30/14162	0.506331	0.848345	PID1	1
BP	GO:0048384	retinoic acid receptor signaling pathway	1/329	30/14162	0.506331	0.848345	CYP26B1	1
BP	GO:0048730	epidermis morphogenesis	1/329	30/14162	0.506331	0.848345	FOXE1	1
BP	GO:0050686	negative regulation of mRNA processing	1/329	30/14162	0.506331	0.848345	TOB1	1
BP	GO:0051932	synaptic transmission, GABAergic	1/329	30/14162	0.506331	0.848345	BDNF	1
BP	GO:0060968	regulation of gene silencing	1/329	30/14162	0.506331	0.848345	TET1	1
BP	GO:0086002	cardiac muscle cell action potential involved in contraction	1/329	30/14162	0.506331	0.848345	KCNE5	1
BP	GO:0090004	positive regulation of establishment of protein localization to plasma membrane	1/329	30/14162	0.506331	0.848345	GPER1	1
BP	GO:0090329	regulation of DNA-dependent DNA replication	1/329	30/14162	0.506331	0.848345	PID1	1
BP	GO:2000273	positive regulation of receptor activity	1/329	30/14162	0.506331	0.848345	GREM1	1
BP	GO:0030534	adult behavior	3/329	116/14162	0.507795	0.848345	KCNJ10/EPHA4/HOMER2	3
BP	GO:0035725	sodium ion transmembrane transport	3/329	116/14162	0.507795	0.848345	SCN3A/ABCB11/SLC9A2	3
BP	GO:0060041	retina development in camera-type eye	3/329	116/14162	0.507795	0.848345	LAMB2/CABP4/FOXN4	3
BP	GO:0060491	regulation of cell projection assembly	3/329	116/14162	0.507795	0.848345	PLXNB3/CCL21/KLF5	3
BP	GO:0006406	mRNA export from nucleus	2/329	73/14162	0.508565	0.848345	NXF3/NXF5	2
BP	GO:0007603	phototransduction, visible light	2/329	73/14162	0.508565	0.848345	LPL/AKR1C1	2
BP	GO:0034333	adherens junction assembly	2/329	73/14162	0.508565	0.848345	GREM1/ARHGAP6	2
BP	GO:0034340	response to type I interferon	2/329	73/14162	0.508565	0.848345	EGR1/IFI27	2
BP	GO:0071427	mRNA-containing ribonucleoprotein complex export from nucleus	2/329	73/14162	0.508565	0.848345	NXF3/NXF5	2
BP	GO:1903317	regulation of protein maturation	2/329	73/14162	0.508565	0.848345	SERPINE1/BIRC7	2
BP	GO:0016485	protein processing	7/329	289/14162	0.509246	0.84902	CPE/AZU1/CTSG/SERPINE1/VPS37D/BIRC7/IFI27	7
BP	GO:0002831	regulation of response to biotic stimulus	5/329	203/14162	0.51082	0.849032	LTF/SERPINB10/MIF/SLC1A3/SNRPD1	5
BP	GO:0007626	locomotory behavior	4/329	160/14162	0.511971	0.849032	KCNJ10/EPHA4/RASD2/HPGDS	4
BP	GO:0051272	positive regulation of cellular component movement	8/329	333/14162	0.512098	0.849032	EDN2/PDE4D/SERPINE1/GAS6/CCL21/GPER1/ONECUT2/ANGPTL3	8
BP	GO:0001838	embryonic epithelial tube formation	3/329	117/14162	0.513556	0.849032	GDF7/GREM1/RAB23	3
BP	GO:0009306	protein secretion	10/329	420/14162	0.513905	0.849032	CAMP/SYT9/FAM3B/MIF/NOS2/CLEC6A/GAS6/TVP23A/GPER1/S100A12	10
BP	GO:0001942	hair follicle development	2/329	74/14162	0.515839	0.849032	FOXE1/LGR5	2
BP	GO:0010518	positive regulation of phospholipase activity	2/329	74/14162	0.515839	0.849032	FGFR3/ARHGAP6	2
BP	GO:0022404	molting cycle process	2/329	74/14162	0.515839	0.849032	FOXE1/LGR5	2
BP	GO:0022405	hair cycle process	2/329	74/14162	0.515839	0.849032	FOXE1/LGR5	2
BP	GO:0032482	Rab protein signal transduction	2/329	74/14162	0.515839	0.849032	RAB9B/RAB23	2
BP	GO:0045778	positive regulation of ossification	2/329	74/14162	0.515839	0.849032	LTF/FBN2	2
BP	GO:0048704	embryonic skeletal system morphogenesis	2/329	74/14162	0.515839	0.849032	HOXA6/NDST1	2
BP	GO:0051153	regulation of striated muscle cell differentiation	2/329	74/14162	0.515839	0.849032	GREM1/CYP26B1	2
BP	GO:0042278	purine nucleoside metabolic process	7/329	291/14162	0.516558	0.849032	SULT2B1/SULT1A1/MACROD1/BDNF/PID1/PAPSS1/MCEE	7
BP	GO:0000380	alternative mRNA splicing, via spliceosome	1/329	31/14162	0.517824	0.849032	RBFOX2	1
BP	GO:0006929	substrate-dependent cell migration	1/329	31/14162	0.517824	0.849032	ITGA11	1
BP	GO:0009225	nucleotide-sugar metabolic process	1/329	31/14162	0.517824	0.849032	CSGALNACT1	1
BP	GO:0009268	response to pH	1/329	31/14162	0.517824	0.849032	INSRR	1
BP	GO:0010165	response to X-ray	1/329	31/14162	0.517824	0.849032	CCND1	1
BP	GO:0030818	negative regulation of cAMP biosynthetic process	1/329	31/14162	0.517824	0.849032	HRH3	1
BP	GO:0032467	positive regulation of cytokinesis	1/329	31/14162	0.517824	0.849032	CDC6	1
BP	GO:0032732	positive regulation of interleukin-1 production	1/329	31/14162	0.517824	0.849032	AZU1	1
BP	GO:0032743	positive regulation of interleukin-2 production	1/329	31/14162	0.517824	0.849032	PDE4D	1
BP	GO:0034308	primary alcohol metabolic process	1/329	31/14162	0.517824	0.849032	ADH4	1
BP	GO:0035337	fatty-acyl-CoA metabolic process	1/329	31/14162	0.517824	0.849032	MCEE	1
BP	GO:0042491	auditory receptor cell differentiation	1/329	31/14162	0.517824	0.849032	HEY2	1
BP	GO:0048806	genitalia development	1/329	31/14162	0.517824	0.849032	TYRO3	1
BP	GO:0050433	regulation of catecholamine secretion	1/329	31/14162	0.517824	0.849032	HRH3	1
BP	GO:0050701	interleukin-1 secretion	1/329	31/14162	0.517824	0.849032	GAS6	1
BP	GO:0071715	icosanoid transport	1/329	31/14162	0.517824	0.849032	MIF	1
BP	GO:1901571	fatty acid derivative transport	1/329	31/14162	0.517824	0.849032	MIF	1
BP	GO:0051250	negative regulation of lymphocyte activation	3/329	118/14162	0.519282	0.849538	PGLYRP1/SFTPD/TYRO3	3
BP	GO:0071346	cellular response to interferon-gamma	3/329	118/14162	0.519282	0.849538	NOS2/CCL21/HLA-DPA1	3
BP	GO:0072175	epithelial tube formation	3/329	118/14162	0.519282	0.849538	GDF7/GREM1/RAB23	3
BP	GO:0048863	stem cell differentiation	5/329	205/14162	0.519516	0.849538	GREM1/HEY2/SETD6/GATA6/YAP1	5
BP	GO:1901617	organic hydroxy compound biosynthetic process	5/329	205/14162	0.519516	0.849538	MALRD1/CYP7B1/ABCB11/FABP5/GPER1	5
BP	GO:0006672	ceramide metabolic process	2/329	75/14162	0.52304	0.852126	ALOXE3/GAL3ST1	2
BP	GO:0007127	meiosis I	2/329	75/14162	0.52304	0.852126	ERCC4/HSPA2	2
BP	GO:0043506	regulation of JUN kinase activity	2/329	75/14162	0.52304	0.852126	EPHA4/BIRC7	2
BP	GO:0048145	regulation of fibroblast proliferation	2/329	75/14162	0.52304	0.852126	MIF/GAS6	2
BP	GO:0051149	positive regulation of muscle cell differentiation	2/329	75/14162	0.52304	0.852126	GREM1/CYP26B1	2
BP	GO:0072080	nephron tubule development	2/329	75/14162	0.52304	0.852126	GREM1/YAP1	2
BP	GO:1902476	chloride transmembrane transport	2/329	75/14162	0.52304	0.852126	GABRR2/GABRE	2
BP	GO:0009411	response to UV	3/329	119/14162	0.524971	0.853958	ELANE/ERCC4/CCND1	3
BP	GO:0022904	respiratory electron transport chain	3/329	119/14162	0.524971	0.853958	BDNF/SLC1A3/SCO2	3
BP	GO:0045787	positive regulation of cell cycle	7/329	294/14162	0.527453	0.853958	STOX1/FOSL1/CCND1/CDC6/HSPA2/PPP2R5B/GATA6	7
BP	GO:0043903	regulation of symbiosis, encompassing mutualism through parasitism	5/329	207/14162	0.528146	0.853958	LTF/CAMP/ELANE/MPO/CTSG	5
BP	GO:0000289	nuclear-transcribed mRNA poly(A) tail shortening	1/329	32/14162	0.52905	0.853958	TOB1	1
BP	GO:0002090	regulation of receptor internalization	1/329	32/14162	0.52905	0.853958	GREM1	1
BP	GO:0002720	positive regulation of cytokine production involved in immune response	1/329	32/14162	0.52905	0.853958	MIF	1
BP	GO:0006739	NADP metabolic process	1/329	32/14162	0.52905	0.853958	FMO1	1
BP	GO:0009395	phospholipid catabolic process	1/329	32/14162	0.52905	0.853958	ANGPTL3	1
BP	GO:0021517	ventral spinal cord development	1/329	32/14162	0.52905	0.853958	FOXN4	1
BP	GO:0031648	protein destabilization	1/329	32/14162	0.52905	0.853958	ID1	1
BP	GO:0043616	keratinocyte proliferation	1/329	32/14162	0.52905	0.853958	YAP1	1
BP	GO:0048635	negative regulation of muscle organ development	1/329	32/14162	0.52905	0.853958	BDNF	1
BP	GO:0051293	establishment of spindle localization	1/329	32/14162	0.52905	0.853958	SPRY2	1
BP	GO:1900077	negative regulation of cellular response to insulin stimulus	1/329	32/14162	0.52905	0.853958	PID1	1
BP	GO:1901862	negative regulation of muscle tissue development	1/329	32/14162	0.52905	0.853958	BDNF	1
BP	GO:2000737	negative regulation of stem cell differentiation	1/329	32/14162	0.52905	0.853958	YAP1	1
BP	GO:0008652	cellular amino acid biosynthetic process	2/329	76/14162	0.53017	0.853958	SLC1A3/PADI4	2
BP	GO:0098773	skin epidermis development	2/329	76/14162	0.53017	0.853958	FOXE1/LGR5	2
BP	GO:1902106	negative regulation of leukocyte differentiation	2/329	76/14162	0.53017	0.853958	PGLYRP1/LTF	2
BP	GO:2001257	regulation of cation channel activity	2/329	76/14162	0.53017	0.853958	PDE4D/KCNE5	2
BP	GO:0051047	positive regulation of secretion	7/329	295/14162	0.531064	0.853958	CAMP/SYT9/MIF/CLEC6A/KNG1/GPER1/NMU	7
BP	GO:0007249	I-kappaB kinase/NF-kappaB signaling	6/329	252/14162	0.533529	0.853958	LTF/GREM1/CLEC6A/OLFM4/CCL21/S100A12	6
BP	GO:0022900	electron transport chain	3/329	121/14162	0.536237	0.853958	BDNF/SLC1A3/SCO2	3
BP	GO:0055067	monovalent inorganic cation homeostasis	3/329	121/14162	0.536237	0.853958	KCNJ10/KNG1/SLC9A2	3
BP	GO:0098779	mitophagy in response to mitochondrial depolarization	3/329	121/14162	0.536237	0.853958	SERPINB10/SLC1A3/SNRPD1	3
BP	GO:0098780	response to mitochondrial depolarisation	3/329	121/14162	0.536237	0.853958	SERPINB10/SLC1A3/SNRPD1	3
BP	GO:0030258	lipid modification	4/329	165/14162	0.536239	0.853958	FABP3/PPAP2A/MCEE/INPPL1	4
BP	GO:0043627	response to estrogen	4/329	165/14162	0.536239	0.853958	CCND1/GPER1/UGT3A2/GATA6	4
BP	GO:0048144	fibroblast proliferation	2/329	77/14162	0.537227	0.853958	MIF/GAS6	2
BP	GO:0051101	regulation of DNA binding	2/329	77/14162	0.537227	0.853958	ID1/HEY2	2
BP	GO:0051782	negative regulation of cell division	2/329	77/14162	0.537227	0.853958	TOM1L1/FGFR3	2
BP	GO:0061387	regulation of extent of cell growth	2/329	77/14162	0.537227	0.853958	DRAXIN/BDNF	2
BP	GO:2000379	positive regulation of reactive oxygen species metabolic process	2/329	77/14162	0.537227	0.853958	ZNF205/PID1	2
BP	GO:0001961	positive regulation of cytokine-mediated signaling pathway	1/329	33/14162	0.540015	0.853958	GAS6	1
BP	GO:0006270	DNA replication initiation	1/329	33/14162	0.540015	0.853958	CDC6	1
BP	GO:0006778	porphyrin-containing compound metabolic process	1/329	33/14162	0.540015	0.853958	ALAS1	1
BP	GO:0007019	microtubule depolymerization	1/329	33/14162	0.540015	0.853958	KIF19	1
BP	GO:0007271	synaptic transmission, cholinergic	1/329	33/14162	0.540015	0.853958	CHRNA7	1
BP	GO:0014037	Schwann cell differentiation	1/329	33/14162	0.540015	0.853958	LAMB2	1
BP	GO:0030490	maturation of SSU-rRNA	1/329	33/14162	0.540015	0.853958	CIRH1A	1
BP	GO:0032924	activin receptor signaling pathway	1/329	33/14162	0.540015	0.853958	GDF7	1
BP	GO:0035329	hippo signaling	1/329	33/14162	0.540015	0.853958	YAP1	1
BP	GO:0042516	regulation of tyrosine phosphorylation of Stat3 protein	1/329	33/14162	0.540015	0.853958	FGFR3	1
BP	GO:0043268	positive regulation of potassium ion transport	1/329	33/14162	0.540015	0.853958	KCNE5	1
BP	GO:0048016	inositol phosphate-mediated signaling	1/329	33/14162	0.540015	0.853958	EDN2	1
BP	GO:0050685	positive regulation of mRNA processing	1/329	33/14162	0.540015	0.853958	TOB1	1
BP	GO:0050732	negative regulation of peptidyl-tyrosine phosphorylation	1/329	33/14162	0.540015	0.853958	PTK6	1
BP	GO:0086009	membrane repolarization	1/329	33/14162	0.540015	0.853958	KCNE5	1
BP	GO:0090342	regulation of cell aging	1/329	33/14162	0.540015	0.853958	MIF	1
BP	GO:1901030	positive regulation of mitochondrial outer membrane permeabilization involved in apoptotic signaling pathway	1/329	33/14162	0.540015	0.853958	ZNF205	1
BP	GO:1902229	regulation of intrinsic apoptotic signaling pathway in response to DNA damage	1/329	33/14162	0.540015	0.853958	MIF	1
BP	GO:1902743	regulation of lamellipodium organization	1/329	33/14162	0.540015	0.853958	PLXNB3	1
BP	GO:1903078	positive regulation of protein localization to plasma membrane	1/329	33/14162	0.540015	0.853958	GPER1	1
BP	GO:1904377	positive regulation of protein localization to cell periphery	1/329	33/14162	0.540015	0.853958	GPER1	1
BP	GO:2000242	negative regulation of reproductive process	1/329	33/14162	0.540015	0.853958	HPGDS	1
BP	GO:2000401	regulation of lymphocyte migration	1/329	33/14162	0.540015	0.853958	CCL21	1
BP	GO:0030804	positive regulation of cyclic nucleotide biosynthetic process	2/329	78/14162	0.544211	0.859391	NOS2/GPER1	2
BP	GO:0048589	developmental growth	11/329	474/14162	0.544948	0.859391	CELA1/LAMB2/DRAXIN/FGFR3/PDE4D/SORBS2/HEY2/BDNF/SPRY2/GATA6/YAP1	11
BP	GO:0006869	lipid transport	6/329	255/14162	0.545145	0.859391	ABCA13/MIF/AKR1C1/ABCB11/ALB/FABP3	6
BP	GO:0045444	fat cell differentiation	4/329	167/14162	0.545777	0.859391	ALOXE3/CCND1/KLF5/GPER1	4
BP	GO:0050714	positive regulation of protein secretion	4/329	167/14162	0.545777	0.859391	CAMP/MIF/CLEC6A/GPER1	4
BP	GO:0000423	macromitophagy	3/329	123/14162	0.547351	0.859391	SERPINB10/SLC1A3/SNRPD1	3
BP	GO:0007605	sensory perception of sound	3/329	123/14162	0.547351	0.859391	LOXHD1/SPRY2/SLC1A3	3
BP	GO:0048167	regulation of synaptic plasticity	3/329	123/14162	0.547351	0.859391	EGR1/KCNJ10/BDNF	3
BP	GO:1903828	negative regulation of cellular protein localization	3/329	123/14162	0.547351	0.859391	RAB23/GAS6/PID1	3
BP	GO:1901990	regulation of mitotic cell cycle phase transition	6/329	256/14162	0.548988	0.859391	STOX1/CCND1/CDC6/HSPA2/PID1/PLK5	6
BP	GO:0006040	amino sugar metabolic process	1/329	34/14162	0.550726	0.859391	CSGALNACT1	1
BP	GO:0010623	developmental programmed cell death	1/329	34/14162	0.550726	0.859391	BDNF	1
BP	GO:0021587	cerebellum morphogenesis	1/329	34/14162	0.550726	0.859391	KNDC1	1
BP	GO:0030815	negative regulation of cAMP metabolic process	1/329	34/14162	0.550726	0.859391	HRH3	1
BP	GO:0031146	SCF-dependent proteasomal ubiquitin-dependent protein catabolic process	1/329	34/14162	0.550726	0.859391	CCNF	1
BP	GO:0042339	keratan sulfate metabolic process	1/329	34/14162	0.550726	0.859391	OMD	1
BP	GO:0044003	modification by symbiont of host morphology or physiology	1/329	34/14162	0.550726	0.859391	ALB	1
BP	GO:0045604	regulation of epidermal cell differentiation	1/329	34/14162	0.550726	0.859391	HEY2	1
BP	GO:0045824	negative regulation of innate immune response	1/329	34/14162	0.550726	0.859391	TYRO3	1
BP	GO:0046850	regulation of bone remodeling	1/329	34/14162	0.550726	0.859391	GREM1	1
BP	GO:0048009	insulin-like growth factor receptor signaling pathway	1/329	34/14162	0.550726	0.859391	IGFBP4	1
BP	GO:0060760	positive regulation of response to cytokine stimulus	1/329	34/14162	0.550726	0.859391	GAS6	1
BP	GO:0075733	intracellular transport of virus	1/329	34/14162	0.550726	0.859391	VPS37D	1
BP	GO:0090630	activation of GTPase activity	1/329	34/14162	0.550726	0.859391	CCL21	1
BP	GO:1902583	multi-organism intracellular transport	1/329	34/14162	0.550726	0.859391	VPS37D	1
BP	GO:1903312	negative regulation of mRNA metabolic process	1/329	34/14162	0.550726	0.859391	TOB1	1
BP	GO:0006942	regulation of striated muscle contraction	2/329	79/14162	0.551122	0.859571	PDE4D/KCNE5	2
BP	GO:0035695	mitophagy by induced vacuole formation	3/329	124/14162	0.552849	0.860415	SERPINB10/SLC1A3/SNRPD1	3
BP	GO:0050770	regulation of axonogenesis	3/329	124/14162	0.552849	0.860415	DRAXIN/EPHA4/BDNF	3
BP	GO:1903510	mucopolysaccharide metabolic process	3/329	124/14162	0.552849	0.860415	CSGALNACT1/OMD/NDST1	3
BP	GO:0055065	metal ion homeostasis	11/329	477/14162	0.553464	0.860415	LCN2/LTF/ELANE/KCNJ10/EDN2/PDE4D/KNG1/CHRNA7/CCL21/GPER1/SCO2	11
BP	GO:0051480	regulation of cytosolic calcium ion concentration	5/329	213/14162	0.553614	0.860415	EDN2/PDE4D/KNG1/CCL21/GPER1	5
BP	GO:0006874	cellular calcium ion homeostasis	7/329	302/14162	0.556032	0.860415	ELANE/EDN2/PDE4D/KNG1/CHRNA7/CCL21/GPER1	7
BP	GO:0015748	organophosphate ester transport	2/329	80/14162	0.557958	0.860415	ABCA13/CALHM1	2
BP	GO:0031124	mRNA 3'-end processing	2/329	80/14162	0.557958	0.860415	TOB1/SNRPG	2
BP	GO:0048660	regulation of smooth muscle cell proliferation	2/329	80/14162	0.557958	0.860415	ELANE/PDE4D	2
BP	GO:0002285	lymphocyte activation involved in immune response	3/329	125/14162	0.558308	0.860415	PGLYRP1/CLEC4D/IFNK	3
BP	GO:0055076	transition metal ion homeostasis	3/329	125/14162	0.558308	0.860415	LCN2/LTF/SCO2	3
BP	GO:0001912	positive regulation of leukocyte mediated cytotoxicity	1/329	35/14162	0.561189	0.860415	NOS2	1
BP	GO:0001960	negative regulation of cytokine-mediated signaling pathway	1/329	35/14162	0.561189	0.860415	GAS6	1
BP	GO:0006833	water transport	1/329	35/14162	0.561189	0.860415	PDZD3	1
BP	GO:0007257	activation of JUN kinase activity	1/329	35/14162	0.561189	0.860415	BIRC7	1
BP	GO:0010524	positive regulation of calcium ion transport into cytosol	1/329	35/14162	0.561189	0.860415	GPER1	1
BP	GO:0010883	regulation of lipid storage	1/329	35/14162	0.561189	0.860415	LPL	1
BP	GO:0017144	drug metabolic process	1/329	35/14162	0.561189	0.860415	FMO1	1
BP	GO:0030225	macrophage differentiation	1/329	35/14162	0.561189	0.860415	CEBPE	1
BP	GO:0031572	G2 DNA damage checkpoint	1/329	35/14162	0.561189	0.860415	PLK5	1
BP	GO:0031670	cellular response to nutrient	1/329	35/14162	0.561189	0.860415	GAS6	1
BP	GO:0035036	sperm-egg recognition	1/329	35/14162	0.561189	0.860415	ZAN	1
BP	GO:0035315	hair cell differentiation	1/329	35/14162	0.561189	0.860415	HEY2	1
BP	GO:0045104	intermediate filament cytoskeleton organization	1/329	35/14162	0.561189	0.860415	SYNM	1
BP	GO:0045599	negative regulation of fat cell differentiation	1/329	35/14162	0.561189	0.860415	GPER1	1
BP	GO:0045776	negative regulation of blood pressure	1/329	35/14162	0.561189	0.860415	NOS2	1
BP	GO:0046173	polyol biosynthetic process	1/329	35/14162	0.561189	0.860415	GPER1	1
BP	GO:0046605	regulation of centrosome cycle	1/329	35/14162	0.561189	0.860415	CCNF	1
[truncated: 1,893 more rows]

## Sheet: S7
Supplementary Table 7. The list of GO terms significantly enriched for DEGs.
Category	ID	Description	GeneRatio	BgRatio	pvalue	padj	geneID	Count
BP	GO:0050832	defense response to fungus	11/329	28/14162	1.35967e-11	4.17554e-08	LTF/CAMP/ELANE/DEFA1/DEFA3/DEFA1B/MPO/CLEC6A/CTSG/DEFA4/S100A12	11
BP	GO:0031640	killing of cells of other organism	10/329	24/14162	5.87288e-11	6.01187e-08	CAMP/ELANE/DEFA1/DEFA3/DEFA1B/NOS2/CTSG/DEFA4/ALB/S100A12	10
BP	GO:0044364	disruption of cells of other organism	10/329	24/14162	5.87288e-11	6.01187e-08	CAMP/ELANE/DEFA1/DEFA3/DEFA1B/NOS2/CTSG/DEFA4/ALB/S100A12	10
BP	GO:0009620	response to fungus	11/329	39/14162	8.44426e-10	6.48308e-07	LTF/CAMP/ELANE/DEFA1/DEFA3/DEFA1B/MPO/CLEC6A/CTSG/DEFA4/S100A12	11
BP	GO:0042742	defense response to bacterium	19/329	157/14162	4.10057e-09	2.51857e-06	RNASE3/PGLYRP1/LTF/CAMP/ELANE/CLEC4D/DEFA1/DEFA3/DEFA1B/AZU1/BPI/SFTPD/NOS2/CTSG/SERPINE1/CEBPE/DEFA4/S100A12/IL22RA1	19
BP	GO:0002227	innate immune response in mucosa	7/329	17/14162	5.45633e-08	2.79273e-05	RNASE3/LTF/CAMP/DEFA1/DEFA3/DEFA1B/NOS2	7
BP	GO:0002385	mucosal immune response	7/329	26/14162	1.54111e-06	0.000620809	RNASE3/LTF/CAMP/DEFA1/DEFA3/DEFA1B/NOS2	7
BP	GO:0019730	antimicrobial humoral response	8/329	37/14162	1.6715e-06	0.000620809	RNASE3/LTF/CAMP/DEFA1/DEFA3/DEFA1B/AZU1/DEFA4	8
BP	GO:0009410	response to xenobiotic stimulus	15/329	148/14162	1.81937e-06	0.000620809	GSTM1/MAOA/SULT2B1/SULT1A1/AHRR/AKR1C1/CYP26B1/CYP7B1/ADH4/PAPSS1/FMO1/S100A12/GSTZ1/HPGDS/CYP4F11	15
BP	GO:0002251	organ or tissue specific immune response	7/329	28/14162	2.66523e-06	0.000818493	RNASE3/LTF/CAMP/DEFA1/DEFA3/DEFA1B/NOS2	7
BP	GO:0035821	modification of morphology or physiology of other organism	11/329	83/14162	3.2686e-06	0.000912533	LTF/CAMP/ELANE/DEFA1/DEFA3/DEFA1B/NOS2/CTSG/DEFA4/ALB/S100A12	11
BP	GO:0006805	xenobiotic metabolic process	14/329	138/14162	3.97747e-06	0.0010179	GSTM1/MAOA/SULT2B1/SULT1A1/AKR1C1/CYP26B1/CYP7B1/ADH4/PAPSS1/FMO1/S100A12/GSTZ1/HPGDS/CYP4F11	14
BP	GO:0071466	cellular response to xenobiotic stimulus	14/329	142/14162	5.56799e-06	0.00131533	GSTM1/MAOA/SULT2B1/SULT1A1/AKR1C1/CYP26B1/CYP7B1/ADH4/PAPSS1/FMO1/S100A12/GSTZ1/HPGDS/CYP4F11	14
BP	GO:0019731	antibacterial humoral response	7/329	33/14162	8.7021e-06	0.00190887	RNASE3/LTF/CAMP/DEFA1/DEFA3/DEFA1B/DEFA4	7
BP	GO:0006959	humoral immune response	13/329	134/14162	1.43394e-05	0.00293576	RNASE3/LTF/CAMP/DEFA1/DEFA3/DEFA1B/AZU1/KRT1/DEFA4/IFNK/BST1/C1QB/C1QA	13
BP	GO:0009617	response to bacterium	24/329	409/14162	3.1238e-05	0.00565698	LCN2/RNASE3/PGLYRP1/LTF/CAMP/ELANE/CLEC4D/DEFA1/DEFA3/DEFA1B/AZU1/PTGES/BPI/MIF/SFTPD/NOS2/PDE4D/CTSG/SERPINE1/CEBPE/DEFA4/FMO1/S100A12/IL22RA1	24
BP	GO:0098542	defense response to other organism	25/329	436/14162	3.13151e-05	0.00565698	RNASE3/PGLYRP1/LTF/CAMP/ELANE/CLEC4D/DEFA1/DEFA3/DEFA1B/SERPINB10/AZU1/BPI/MPO/SFTPD/NOS2/CLEC6A/CTSG/SERPINE1/CEBPE/DEFA4/IFNK/SLC1A3/S100A12/SNRPD1/IL22RA1	25
BP	GO:0051818	disruption of cells of other organism involved in symbiotic interaction	4/329	10/14162	5.37689e-05	0.00869075	CAMP/ELANE/CTSG/ALB	4
BP	GO:0051883	killing of cells in other organism involved in symbiotic interaction	4/329	10/14162	5.37689e-05	0.00869075	CAMP/ELANE/CTSG/ALB	4
BP	GO:0044110	growth involved in symbiotic interaction	5/329	20/14162	7.63576e-05	0.0111664	PGLYRP1/CAMP/ELANE/MPO/CTSG	5
BP	GO:0044116	growth of symbiont involved in interaction with host	5/329	20/14162	7.63576e-05	0.0111664	PGLYRP1/CAMP/ELANE/MPO/CTSG	5
BP	GO:0050830	defense response to Gram-positive bacterium	8/329	62/14162	8.83754e-05	0.0122207	RNASE3/PGLYRP1/CAMP/DEFA1/DEFA3/DEFA1B/CTSG/DEFA4	8
BP	GO:0001906	cell killing	10/329	98/14162	9.15257e-05	0.0122207	CAMP/ELANE/DEFA1/DEFA3/DEFA1B/NOS2/CTSG/DEFA4/ALB/S100A12	10
BP	GO:0050829	defense response to Gram-negative bacterium	6/329	38/14162	0.000221357	0.0283245	CAMP/AZU1/NOS2/SERPINE1/DEFA4/IL22RA1	6
BP	GO:0001516	prostaglandin biosynthetic process	5/329	26/14162	0.000288923	0.0341262	PTGES/MIF/EDN2/PTGR1/HPGDS	5
BP	GO:0046457	prostanoid biosynthetic process	5/329	26/14162	0.000288923	0.0341262	PTGES/MIF/EDN2/PTGR1/HPGDS	5
BP	GO:0051385	response to mineralocorticoid	5/329	27/14162	0.000347898	0.0395702	KCNJ10/FOSL1/CCND1/GPER1/FOSB	5
BP	GO:0044146	negative regulation of growth of symbiont involved in interaction with host	4/329	16/14162	0.000417243	0.0457627	CAMP/ELANE/MPO/CTSG	4
CC	GO:0005766	primary lysosome	6/356	16/15039	1.10548e-06	0.000178536	DEFA1/DEFA3/DEFA1B/AZU1/MPO/DEFA4	6
CC	GO:0042582	azurophil granule	6/356	16/15039	1.10548e-06	0.000178536	DEFA1/DEFA3/DEFA1B/AZU1/MPO/DEFA4	6
CC	GO:0030141	secretory granule	21/356	274/15039	2.39226e-06	0.000257566	LTF/CAMP/ELANE/CPE/SYT9/DEFA1/DEFA3/DEFA1B/AZU1/CRISP3/C9orf9/MPO/LEFTY2/EQTN/CTSG/SERPINE1/KNG1/DEFA4/GAS6/OLFM4/ALB	21
CC	GO:0060205	cytoplasmic membrane-bounded vesicle lumen	10/356	72/15039	7.08439e-06	0.00051929	LTF/SCGB3A2/DEFA1/DEFA3/DEFA1B/LEFTY2/SERPINE1/KNG1/GAS6/ALB	10
CC	GO:0031983	vesicle lumen	10/356	73/15039	8.03854e-06	0.00051929	LTF/SCGB3A2/DEFA1/DEFA3/DEFA1B/LEFTY2/SERPINE1/KNG1/GAS6/ALB	10
CC	GO:0034774	secretory granule lumen	8/356	53/15039	3.18728e-05	0.00171582	DEFA1/DEFA3/DEFA1B/LEFTY2/SERPINE1/KNG1/GAS6/ALB	8
CC	GO:0031012	extracellular matrix	21/356	356/15039	0.000120212	0.00554692	MMP8/PODNL1/LAD1/LAMB2/DEFA1/DEFA1B/LPL/CRISP3/FBN2/KRT1/FBLN2/SFTPD/LEFTY2/COL17A1/CTSG/SERPINE1/IMPG1/CHADL/OMD/SLC1A3/TGM4	21
CC	GO:0042581	specific granule	4/356	14/15039	0.000256067	0.0103387	LTF/CAMP/CRISP3/OLFM4	4
CC	GO:0034719	SMN-Sm protein complex	4/356	17/15039	0.000575533	0.0206552	SNRPD1/SMN1/SMN2/SNRPG	4
Category: The category of the GO term (cellular_component (CC): cellular components; biological_process (BP): biological processes.
ID: The unique identifier for the GO term in the Gene Ontology database.
Description: Description of the Gene Ontology function.
GeneRatio: The ratio of the number of differentially expressed genes annotated to the GO category to the total number of differentially expressed genes.
BgRatio: The ratio of the number of background genes annotated to the GO category to the total number of background genes.
pvalue: Statistical significance level of the enrichment analysis.
padj: Corrected p-value. Generally, a corrected p-value < 0.05 indicates significant enrichment for the function.
geneID: Differentially expressed genes associated with the GO term.
Count: Number of differentially expressed genes associated with the GO term.

## Sheet: S8
Supplementary Table 8. The list of KEGG pathway enriched for DEGs.
Category	ID	Description	GeneRatio	BgRatio	pvalue	padj	geneID	Count
KEGG	hsa00982	Drug metabolism - cytochrome P450	6/117	45/5018	0.00054765	0.0662657	GSTM1/MAOA/ADH4/FMO1/GSTZ1/AOX1	6
KEGG	hsa00350	Tyrosine metabolism	5/117	35/5018	0.00117351	0.0709971	MAOA/MIF/ADH4/GSTZ1/AOX1	5
KEGG	hsa00920	Sulfur metabolism	3/117	13/5018	0.00297878	0.120144	SULT2B1/SULT1A1/PAPSS1	3
KEGG	hsa05322	Systemic lupus erythematosus	6/117	87/5018	0.0153935	0.449944	ELANE/CTSG/C1QB/SNRPD1/HLA-DPA1/C1QA	6
KEGG	hsa00980	Metabolism of xenobiotics by cytochrome P450	4/117	44/5018	0.0185927	0.449944	GSTM1/AKR1C1/ADH4/GSTZ1	4
KEGG	hsa05020	Prion diseases	3/117	31/5018	0.0345625	0.61127	EGR1/C1QB/C1QA	3
KEGG	hsa00830	Retinol metabolism	3/117	33/5018	0.0405764	0.61127	RDH16/CYP26B1/ADH4	3
KEGG	hsa04610	Complement and coagulation cascades	4/117	57/5018	0.0430281	0.61127	SERPINE1/KNG1/C1QB/C1QA	4
KEGG	hsa03320	PPAR signaling pathway	4/117	59/5018	0.0478705	0.61127	OLR1/LPL/FABP5/FABP3	4
KEGG	hsa00140	Steroid hormone biosynthesis	3/117	36/5018	0.0505182	0.61127	SULT2B1/AKR1C1/CYP7B1	3
KEGG	hsa00360	Phenylalanine metabolism	2/117	17/5018	0.058366	0.642026	MAOA/MIF	2
KEGG	hsa00561	Glycerolipid metabolism	3/117	42/5018	0.0735583	0.651867	LPL/GPAT2/PPAP2A	3
KEGG	hsa04080	Neuroactive ligand-receptor interaction	8/117	191/5018	0.0764322	0.651867	NPBWR1/GABRR2/HRH3/GABRE/CTSG/CHRNA7/GRPR/GRIA4	8
KEGG	hsa00280	Valine, leucine and isoleucine degradation	3/117	43/5018	0.0777848	0.651867	MCEE/AOX1/BCKDHA	3
KEGG	hsa04974	Protein digestion and absorption	4/117	71/5018	0.0829368	0.651867	COL17A1/KCNK5/SLC36A1/SLC7A9	4
KEGG	hsa00590	Arachidonic acid metabolism	3/117	46/5018	0.0910825	0.651867	PTGES/HPGDS/CYP4F11	3
KEGG	hsa04740	Olfactory transduction	5/117	103/5018	0.0915846	0.651867	OR2A7/OR52N2/OR52H1/OR10G3/CNGA4	5
KEGG	hsa00760	Nicotinate and nicotinamide metabolism	2/117	24/5018	0.106728	0.666078	BST1/AOX1	2
KEGG	hsa05150	Staphylococcus aureus infection	3/117	50/5018	0.110164	0.666078	C1QB/HLA-DPA1/C1QA	3
KEGG	hsa05310	Asthma	2/117	25/5018	0.114309	0.666078	RNASE3/HLA-DPA1	2
KEGG	hsa04350	TGF-beta signaling pathway	4/117	80/5018	0.1156	0.666078	GDF7/INHBC/ID1/LEFTY2	4
KEGG	hsa00750	Vitamin B6 metabolism	1/117	6/5018	0.132053	0.726291	AOX1	1
KEGG	hsa00260	Glycine, serine and threonine metabolism	2/117	30/5018	0.154021	0.810286	MAOA/ALAS1	2
KEGG	hsa05416	Viral myocarditis	3/117	61/5018	0.169318	0.853645	CCND1/MYH15/HLA-DPA1	3
KEGG	hsa05146	Amoebiasis	4/117	98/5018	0.194381	0.905546	LAMB2/SERPINB10/NOS2/CTSG	4
KEGG	hsa05142	Chagas disease (American trypanosomiasis)	4/117	99/5018	0.199181	0.905546	NOS2/SERPINE1/C1QB/C1QA	4
KEGG	hsa04630	Jak-STAT signaling pathway	5/117	134/5018	0.202064	0.905546	CCND1/IFNK/SPRY2/IL22RA1/IL22	5
KEGG	hsa00600	Sphingolipid metabolism	2/117	39/5018	0.230352	0.916672	GAL3ST1/PPAP2A	2
KEGG	hsa04940	Type I diabetes mellitus	2/117	39/5018	0.230352	0.916672	CPE/HLA-DPA1	2
KEGG	hsa00380	Tryptophan metabolism	2/117	40/5018	0.239033	0.916672	MAOA/AOX1	2
KEGG	hsa05219	Bladder cancer	2/117	41/5018	0.24773	0.916672	FGFR3/CCND1	2
KEGG	hsa04742	Taste transduction	2/117	42/5018	0.256438	0.916672	GNB3/GNG13	2
KEGG	hsa04614	Renin-angiotensin system	1/117	13/5018	0.264401	0.916672	CTSG	1
KEGG	hsa00480	Glutathione metabolism	2/117	43/5018	0.265153	0.916672	GSTM1/GSTZ1	2
KEGG	hsa02010	ABC transporters	2/117	43/5018	0.265153	0.916672	ABCA13/ABCB11	2
KEGG	hsa00604	Glycosphingolipid biosynthesis - ganglio series	1/117	15/5018	0.298394	0.935897	ST8SIA5	1
KEGG	hsa05222	Small cell lung cancer	3/117	82/5018	0.298945	0.935897	LAMB2/NOS2/CCND1	3
KEGG	hsa00120	Primary bile acid biosynthesis	1/117	16/5018	0.314802	0.935897	CYP7B1	1
KEGG	hsa00630	Glyoxylate and dicarboxylate metabolism	1/117	16/5018	0.314802	0.935897	MCEE	1
KEGG	hsa00330	Arginine and proline metabolism	2/117	49/5018	0.317309	0.935897	MAOA/NOS2	2
KEGG	hsa05145	Toxoplasmosis	4/117	123/5018	0.322385	0.935897	LAMB2/NOS2/HSPA2/HLA-DPA1	4
KEGG	hsa00450	Selenocompound metabolism	1/117	17/5018	0.330829	0.935897	PAPSS1	1
KEGG	hsa00532	Glycosaminoglycan biosynthesis - chondroitin sulfate / dermatan sulfate	1/117	21/5018	0.391305	0.935897	CSGALNACT1	1
KEGG	hsa00534	Glycosaminoglycan biosynthesis - heparan sulfate / heparin	1/117	22/5018	0.405557	0.935897	NDST1	1
KEGG	hsa04145	Phagosome	4/117	139/5018	0.407884	0.935897	OLR1/MPO/SFTPD/HLA-DPA1	4
KEGG	hsa04310	Wnt signaling pathway	4/117	141/5018	0.418494	0.935897	FOSL1/DKK4/CCND1/PPP2R5B	4
KEGG	hsa01100	Metabolic pathways	25/117	1028/5018	0.442556	0.935897	MAOA/CSGALNACT1/PTGES/RDH16/NOS2/GALNTL6/ALAS1/GAL3ST1/GPAT2/TPK1/ST8SIA5/ADH4/BST1/PAPSS1/NDST1/GSTZ1/NDUFA4L2/HPGDS/PPAP2A/MCEE/FUT3/AOX1/INPPL1/BCKDHA/CYP4F11	25
KEGG	hsa00601	Glycosphingolipid biosynthesis - lacto and neolacto series	1/117	25/5018	0.446358	0.935897	FUT3	1
KEGG	hsa00860	Porphyrin and chlorophyll metabolism	1/117	26/5018	0.459331	0.935897	ALAS1	1
KEGG	hsa00512	Mucin type O-Glycan biosynthesis	1/117	27/5018	0.472003	0.935897	GALNTL6	1
KEGG	hsa05216	Thyroid cancer	1/117	27/5018	0.472003	0.935897	CCND1	1
KEGG	hsa04115	p53 signaling pathway	2/117	68/5018	0.473875	0.935897	SERPINE1/CCND1	2
KEGG	hsa04612	Antigen processing and presentation	2/117	68/5018	0.473875	0.935897	HSPA2/HLA-DPA1	2
KEGG	hsa00340	Histidine metabolism	1/117	28/5018	0.48438	0.935897	MAOA	1
KEGG	hsa04970	Salivary secretion	2/117	70/5018	0.489146	0.935897	CAMP/BST1	2
KEGG	hsa05140	Leishmaniasis	2/117	70/5018	0.489146	0.935897	NOS2/HLA-DPA1	2
KEGG	hsa04020	Calcium signaling pathway	4/117	155/5018	0.491276	0.935897	NOS2/CHRNA7/GRPR/BST1	4
KEGG	hsa03008	Ribosome biogenesis in eukaryotes	2/117	72/5018	0.50414	0.935897	CIRH1A/NXF5	2
KEGG	hsa05410	Hypertrophic cardiomyopathy (HCM)	2/117	72/5018	0.50414	0.935897	TNNT2/ITGA11	2
KEGG	hsa00564	Glycerophospholipid metabolism	2/117	73/5018	0.511532	0.935897	GPAT2/PPAP2A	2
KEGG	hsa03015	mRNA surveillance pathway	2/117	74/5018	0.518852	0.935897	PPP2R5B/NXF5	2
KEGG	hsa00565	Ether lipid metabolism	1/117	31/5018	0.519813	0.935897	PPAP2A	1
KEGG	hsa00640	Propanoate metabolism	1/117	31/5018	0.519813	0.935897	MCEE	1
KEGG	hsa04975	Fat digestion and absorption	1/117	31/5018	0.519813	0.935897	PPAP2A	1
KEGG	hsa03022	Basal transcription factors	1/117	32/5018	0.531078	0.935897	TAF5	1
KEGG	hsa04360	Axon guidance	3/117	122/5018	0.545855	0.935897	EPHA4/PLXNB3/SEMA5B	3
KEGG	hsa05414	Dilated cardiomyopathy	2/117	78/5018	0.547402	0.935897	TNNT2/ITGA11	2
KEGG	hsa03040	Spliceosome	3/117	125/5018	0.562495	0.935897	HSPA2/SNRPD1/SNRPG	3
KEGG	hsa04380	Osteoclast differentiation	3/117	125/5018	0.562495	0.935897	FOSL1/SIRPB1/FOSB	3
KEGG	hsa05330	Allograft rejection	1/117	35/5018	0.563327	0.935897	HLA-DPA1	1
KEGG	hsa04973	Carbohydrate digestion and absorption	1/117	36/5018	0.57358	0.935897	SLC2A5	1
KEGG	hsa04512	ECM-receptor interaction	2/117	82/5018	0.574763	0.935897	LAMB2/ITGA11	2
KEGG	hsa00071	Fatty acid degradation	1/117	37/5018	0.583594	0.935897	ADH4	1
KEGG	hsa05320	Autoimmune thyroid disease	1/117	37/5018	0.583594	0.935897	HLA-DPA1	1
KEGG	hsa05332	Graft-versus-host disease	1/117	37/5018	0.583594	0.935897	HLA-DPA1	1
KEGG	hsa05215	Prostate cancer	2/117	84/5018	0.58799	0.935897	INSRR/CCND1	2
KEGG	hsa04060	Cytokine-cytokine receptor interaction	5/117	226/5018	0.612738	0.935897	INHBC/IFNK/CCL21/IL22RA1/IL22	5
KEGG	hsa03013	RNA transport	3/117	141/5018	0.644812	0.935897	SMN1/SMN2/NXF5	3
KEGG	hsa03420	Nucleotide excision repair	1/117	44/5018	0.647457	0.935897	ERCC4	1
KEGG	hsa04672	Intestinal immune network for IgA production	1/117	45/5018	0.65575	0.935897	HLA-DPA1	1
KEGG	hsa04340	Hedgehog signaling pathway	1/117	48/5018	0.679485	0.935897	RAB23	1
KEGG	hsa05213	Endometrial cancer	1/117	52/5018	0.708625	0.935897	CCND1	1
KEGG	hsa05223	Non-small cell lung cancer	1/117	52/5018	0.708625	0.935897	CCND1	1
KEGG	hsa00562	Inositol phosphate metabolism	1/117	54/5018	0.722195	0.935897	INPPL1	1
KEGG	hsa00010	Glycolysis / Gluconeogenesis	1/117	55/5018	0.728743	0.935897	ADH4	1
KEGG	hsa04976	Bile secretion	1/117	56/5018	0.735137	0.935897	ABCB11	1
KEGG	hsa05221	Acute myeloid leukemia	1/117	56/5018	0.735137	0.935897	CCND1	1
KEGG	hsa04622	RIG-I-like receptor signaling pathway	1/117	57/5018	0.741383	0.935897	IFNK	1
KEGG	hsa04920	Adipocytokine signaling pathway	1/117	59/5018	0.753438	0.935897	CAMKK2	1
KEGG	hsa04062	Chemokine signaling pathway	3/117	168/5018	0.757885	0.935897	GNB3/CCL21/GNG13	3
KEGG	hsa05218	Melanoma	1/117	60/5018	0.759256	0.935897	CCND1	1
KEGG	hsa04530	Tight junction	2/117	116/5018	0.759385	0.935897	MYH15/MAGI1	2
KEGG	hsa05210	Colorectal cancer	1/117	62/5018	0.770485	0.935897	CCND1	1
KEGG	hsa04260	Cardiac muscle contraction	1/117	63/5018	0.775903	0.935897	TNNT2	1
KEGG	hsa05214	Glioma	1/117	63/5018	0.775903	0.935897	CCND1	1
KEGG	hsa04971	Gastric acid secretion	1/117	64/5018	0.781195	0.935897	KCNJ10	1
KEGG	hsa03018	RNA degradation	1/117	65/5018	0.786362	0.935897	TOB1	1
KEGG	hsa00190	Oxidative phosphorylation	2/117	123/5018	0.787543	0.935897	NDUFA4L2/PPA1	2
KEGG	hsa04110	Cell cycle	2/117	123/5018	0.787543	0.935897	CCND1/CDC6	2
KEGG	hsa05212	Pancreatic cancer	1/117	68/5018	0.80115	0.935897	CCND1	1
KEGG	hsa05412	Arrhythmogenic right ventricular cardiomyopathy (ARVC)	1/117	69/5018	0.80585	0.935897	ITGA11	1
KEGG	hsa05220	Chronic myeloid leukemia	1/117	71/5018	0.814922	0.935897	CCND1	1
KEGG	hsa04010	MAPK signaling pathway	4/117	239/5018	0.816502	0.935897	FGFR3/MAP3K13/HSPA2/BDNF	4
KEGG	hsa04070	Phosphatidylinositol signaling system	1/117	72/5018	0.8193	0.935897	INPPL1	1
KEGG	hsa04810	Regulation of actin cytoskeleton	3/117	191/5018	0.829855	0.935897	INSRR/FGFR3/ITGA11	3
KEGG	hsa04146	Peroxisome	1/117	75/5018	0.831825	0.935897	NOS2	1
KEGG	hsa04510	Focal adhesion	3/117	194/5018	0.837761	0.935897	LAMB2/CCND1/ITGA11	3
KEGG	hsa04144	Endocytosis	3/117	195/5018	0.840325	0.935897	FGFR3/HSPA2/VPS37D	3
KEGG	hsa04972	Pancreatic secretion	1/117	80/5018	0.850815	0.935897	BST1	1
KEGG	hsa05323	Rheumatoid arthritis	1/117	80/5018	0.850815	0.935897	HLA-DPA1	1
KEGG	hsa00230	Purine metabolism	2/117	155/5018	0.882573	0.947035	PDE4D/PAPSS1	2
KEGG	hsa04666	Fc gamma R-mediated phagocytosis	1/117	91/5018	0.885435	0.947035	PPAP2A	1
KEGG	hsa05010	Alzheimer's disease	2/117	160/5018	0.893293	0.947035	LPL/NDUFA4L2	2
KEGG	hsa04141	Protein processing in endoplasmic reticulum	2/117	162/5018	0.897323	0.947035	DNAJC5B/HSPA2	2
KEGG	hsa04114	Oocyte meiosis	1/117	102/5018	0.912073	0.947035	PPP2R5B	1
KEGG	hsa05016	Huntington's disease	2/117	176/5018	0.921827	0.947035	BDNF/NDUFA4L2	2
KEGG	hsa05200	Pathways in cancer	4/117	303/5018	0.93004	0.947035	LAMB2/FGFR3/NOS2/CCND1	4
KEGG	hsa04142	Lysosome	1/117	118/5018	0.94023	0.947035	CTSG	1
KEGG	hsa04722	Neurotrophin signaling pathway	1/117	121/5018	0.944411	0.947035	BDNF	1
KEGG	hsa04514	Cell adhesion molecules (CAMs)	1/117	122/5018	0.945739	0.947035	HLA-DPA1	1
KEGG	hsa05012	Parkinson's disease	1/117	123/5018	0.947035	0.947035	NDUFA4L2	1
Category: KEGG database.
ID: Unique identifier for the pathway in the KEGG database.
Description: Description of the pathway in the KEGG database.
GeneRatio: Ratio of the number of differential genes annotated to the pathway to the total number of differential genes.
BgRatio: Ratio of the number of background genes annotated to the pathway to the total number of background genes.
pvalue: Statistical significance level of the enrichment analysis.
padj: Adjusted statistical significance level. Pathways with padj < 0.05 are considered significantly enriched.
geneID: Differential genes associated with the pathway.
Count: Number of differential genes associated with the pathway.

## Sheet: S9
Supplementary Table 9. Genetic predicted serum levels of protein BDNF on the risk of metabolic syndrome components in the MR analysis
Outcome	Ivs(N)	Method	pvalue	OR(95%CI)	Q pvalue	MR-Egger intercept
waist circumference	34	Inverse variance weighted	0.873114	1.00(0.99 to 1.01)	0.06	0.15
		Weighted median	0.797517	1.00(0.99 to 1.01)
		Weighted mode	0.812054	1.00(0.98 to 1.02)
		Simple mode	0.916442	1.00(0.98 to 1.02)
		MR Egger	0.169659	0.99(0.97 to 1.01)
type 2 diabetes	24	Inverse variance weighted	0.0184708	0.85(0.74 to 0.97)	0.43	0.25
		Weighted median	0.087498	0.84(0.69 to 1.03)
		Weighted mode	0.372058	0.86(0.63 to 1.18)
		Simple mode	0.584058	0.90(0.63 to 1.29)
		MR Egger	0.072689	0.66(0.43 to 1.02)
hypertension	33	Inverse variance weighted	0.041337	0.97(0.94 to 1.00)	6.93e-05	0.46
		Weighted median	0.201506	0.98(0.95 to 1.01)
		Weighted mode	0.806016	0.99(0.90 to 1.08)
		Simple mode	0.359466	0.97(0.90 to 1.04)
		MR Egger	0.129183	0.94(0.88 to 1.01)
triacylglycerol	18	Inverse variance weighted	0.0305418	0.89(0.81 to 0.99)	0.39	0.27
		Weighted median	0.00303377	0.82(0.72 to 0.93)
		Weighted mode	0.0382133	0.80(o.66 to 0.97)
		Simple mode	0.0956621	0.80(0.63 to 1.02)
		MR Egger	0.829953	1.03(0.79 to 1.34)
high density lipoprotein cholesterol	34	Inverse variance weighted	0.404569	1.00(0.99 to 1.01)	0.000107	0.12
		Weighted median	0.453369	1.00(0.99 to 1.01)
		Weighted mode	0.439984	0.99(0.98 to 1.01)
		Simple mode	0.406542	0.99(0.97 to 1.01)
		MR Egger	0.277567	0.99(0.96 to 1.01)

## Sheet: S10
Supplementary Table 10. DEGs between clozapine-monotherapy patients with metabolic syndrome and without metabolic syndrome
Gene ID	Gene_name	Case_FPKM	Control_FPKM	Log2FoldChange	P
ENSG00000172322	CLEC12A	40.95	201.762	2.3007	1.6767e-15
ENSG00000256660	CLEC12B	2.21667	11.12	2.3267	4.48883e-12
ENSG00000225231	AC091814.2	0.136667	4.105	4.9086	2.0254e-10
ENSG00000229807	XIST	193.607	0.0175	-13.4335	1.36024e-07
ENSG00000170074	FAM153A	3.06333	11.865	1.9535	1.04359e-06
ENSG00000169704	GP9	12.22	5.0425	-1.277	3.89568e-06
ENSG00000161381	PLXDC1	4.85333	17.8825	1.8815	4.2114e-06
ENSG00000269834	CTD-3018O17.3	0.646667	2.85	2.1399	7.23023e-06
ENSG00000164237	CMBL	0.84	0.1325	-2.6644	1.75217e-05
ENSG00000233328	PFN1P1	3.07	7.1325	1.2162	3.04226e-05
ENSG00000224389	C4B	0.39	2.4275	2.6379	3.72616e-05
ENSG00000184113	CLDN5	7.28667	2.7775	-1.3915	3.83574e-05
ENSG00000177359	RP11-551L14.1	0.88	0.095	-3.2115	4.87997e-05
ENSG00000149591	TAGLN	9.44	24.2075	1.3586	5.28669e-05
ENSG00000223509	RP11-632K20.7	7.36667	15.765	1.0976	7.00625e-05
ENSG00000167100	SAMD14	3.24667	1.18	-1.4602	7.22672e-05
ENSG00000166831	RBPMS2	2.05	0.3275	-2.6461	7.39449e-05
ENSG00000227051	C14orf132	0.523333	2.295	2.1327	7.67654e-05
ENSG00000130529	TRPM4	1.41667	0.415	-1.7713	7.95051e-05
ENSG00000214967	NPIPA7	0.396667	2.185	2.4616	9.29773e-05
ENSG00000166091	CMTM5	11.1533	4.7775	-1.2231	0.000114061
ENSG00000152990	GPR125	0.173333	1.235	2.8329	0.000180634
ENSG00000256039	RP11-291B21.2	6.98	2.295	-1.6047	0.000215226
ENSG00000130656	HBZ	0.106667	1.415	3.7296	0.0002558
ENSG00000224091	AC104389.16	0.37	0.02	-4.2095	0.000281218
ENSG00000179841	AKAP5	3.67333	9.9725	1.4409	0.000288831
ENSG00000231360	AL592284.1	2.2	0.5475	-2.0066	0.000294282
ENSG00000205837	LINC00487	0.02	0.6175	4.9484	0.000347054
ENSG00000270972	RP11-326C3.15	1.26333	6.445	2.3509	0.000378814
ENSG00000204177	BMS1P1	0.09	0.8375	3.2181	0.000435064
ENSG00000157828	RPS4Y2	0.01	0.44	5.4594	0.000507569
ENSG00000268433	RP11-420K14.2	1.68333	0.7925	-1.0868	0.000560554
ENSG00000249109	RP11-1026M7.2	0.163333	1.2	2.8771	0.000625309
ENSG00000101470	TNNC2	1.49667	0.7075	-1.081	0.000718822
ENSG00000165682	CLEC1B	3.91333	10.3975	1.4098	0.000782918
ENSG00000078399	HOXA9	0.07	0.6375	3.187	0.00107782
ENSG00000167618	LAIR2	9.66	3.8375	-1.3319	0.00122393
ENSG00000162614	NEXN	5.20667	2.2475	-1.212	0.001301
ENSG00000263488	RN7SL301P	0.87	0.065	-3.7425	0.00140497
ENSG00000211804	TRDV1	1.13667	0.425	-1.4193	0.00146726
ENSG00000102109	PCSK1N	7.63	3.0675	-1.3146	0.00149993
ENSG00000128833	MYO5C	0.32	1.21	1.9189	0.00157614
ENSG00000111788	RP11-22B23.1	3.37667	9.8975	1.5515	0.00161324
ENSG00000228668	TRGV5P	0.37	1.4575	1.9779	0.00166755
ENSG00000211810	TRAV29DV5	0.77	2.1025	1.4492	0.0016764
ENSG00000105426	PTPRS	1.98	4.965	1.3263	0.00178239
ENSG00000115687	PASK	18.5467	41.4175	1.1591	0.00181162
ENSG00000240535	CTD-2313F11.1	1.28333	0.4125	-1.6374	0.00187861
ENSG00000248636	RP11-768F21.1	0.183333	0.001	-7.5183	0.00192031
ENSG00000204283	FLJ45079	0.02	0.3925	4.2946	0.00193278
ENSG00000186831	KRT17P2	0.0633333	0.675	3.4139	0.00193801
ENSG00000236682	AC068282.3	0.53	1.5875	1.5827	0.00205615
ENSG00000225523	IGKV6D-21	1.14	0.15	-2.926	0.00209088
ENSG00000172554	SNTG2	0.0233333	0.3625	3.9575	0.00221503
ENSG00000206176	AC023490.1	1.17333	0.4	-1.5525	0.00224348
ENSG00000177685	EFCAB4A	9.69333	4.7125	-1.0405	0.00225633
ENSG00000204764	RANBP17	0.001	0.2325	7.8611	0.00226479
ENSG00000260844	RP11-578F21.9	0.0133333	0.38	4.8329	0.00226824
ENSG00000206832	RNU6V	0.33	0.02	-4.0444	0.0024622
ENSG00000238039	AF011889.2	0.246667	1.165	2.2397	0.00251337
ENSG00000155760	FZD7	0.553333	0.1125	-2.2982	0.00256948
ENSG00000132329	RAMP1	1.31	0.45	-1.5416	0.00263459
ENSG00000261868	RP11-104O19.2	0.0933333	0.5925	2.6664	0.00276769
ENSG00000254272	RP11-382J24.2	0.001	0.215	7.7482	0.00287769
ENSG00000175868	CALCB	0.34	0.0575	-2.5639	0.00293838
ENSG00000260103	RP11-10O17.1	0.286667	1.245	2.1187	0.00298072
ENSG00000188856	RPSAP47	0.0633333	2.95	5.5416	0.00299797
ENSG00000104899	AMH	0.0133333	0.325	4.6073	0.0030778
ENSG00000272502	RP11-713M15.2	0.733333	0.2525	-1.5382	0.00310288
ENSG00000165507	C10orf10	3.46	1.13	-1.6144	0.00312652
ENSG00000171914	TLN2	0.666667	0.2425	-1.459	0.00349794
ENSG00000253328	SUMO2P19	1.92333	4.5575	1.2446	0.00352665
ENSG00000235641	LINC00484	1.38333	0.535	-1.3705	0.00352669
ENSG00000211789	TRAV12-2	4.58333	1.8175	-1.3344	0.00358309
ENSG00000227124	ZNF717	0.56	1.7825	1.6704	0.00364627
ENSG00000257599	OVCH1-AS1	0.001	0.425	8.7313	0.00377548
ENSG00000224515	RP11-5K23.5	0.46	0.0625	-2.8797	0.00378601
ENSG00000187950	OVCH1	0.01	0.5925	5.8887	0.00394719
ENSG00000211728	TRBV5-6	1.31333	0.635	-1.0484	0.00395332
ENSG00000153531	ADPRHL1	0.683333	0.1775	-1.9448	0.00403718
ENSG00000233093	LINC00892	2.77	1.365	-1.021	0.00419334
ENSG00000185198	PRSS57	2.45667	0.94	-1.386	0.00432066
ENSG00000133328	HRASLS2	1.27667	0.2725	-2.2281	0.00436145
ENSG00000167968	DNASE1L2	1.48333	0.6925	-1.099	0.00475261
ENSG00000070915	SLC12A3	0.0966667	0.6225	2.687	0.00475505
ENSG00000184349	EFNA5	1.92333	0.4875	-1.9801	0.00476677
ENSG00000182263	FIGN	0.0433333	0.4475	3.3683	0.00497682
ENSG00000244060	RPS2P41	0.001	0.19	7.5699	0.00501727
ENSG00000182463	TSHZ2	2.37	7.1075	1.5845	0.00504768
ENSG00000254353	RP11-195E2.4	0.303333	1.6225	2.4192	0.00519056
ENSG00000267481	CTC-559E9.5	1.32333	3.1125	1.2339	0.00528221
ENSG00000057019	DCBLD2	0.956667	2.4225	1.3404	0.00542895
ENSG00000118785	SPP1	0.2	1.375	2.7814	0.00547179
ENSG00000235927	NEXN-AS1	0.81	0.1525	-2.4091	0.00559886
ENSG00000129946	SHC2	0.666667	0.1325	-2.331	0.00562885
ENSG00000223802	CERS1	0.183333	0.0075	-4.6114	0.00570549
ENSG00000235328	AC006946.12	0.456667	1.41	1.6265	0.00578702
ENSG00000171811	TTC40	0.0233333	0.335	3.8437	0.00587484
ENSG00000123570	RAB9B	0.52	0.1575	-1.7232	0.00588261
ENSG00000157827	FMNL2	3.12333	6.6625	1.093	0.00599836
ENSG00000204613	TRIM10	3.22667	1.535	-1.0718	0.00601048
ENSG00000189221	MAOA	0.27	0.0375	-2.848	0.00601324
ENSG00000073464	CLCN4	4.43333	10.69	1.2698	0.00604151
ENSG00000254810	RP11-672A2.4	0.666667	0.2325	-1.5197	0.0062194
ENSG00000223117	RN7SKP296	0.51	1.475	1.5321	0.00628988
ENSG00000220563	PKMP3	0.02	0.3275	4.0334	0.00643765
ENSG00000204219	TCEA3	1.36667	3.695	1.4349	0.00645013
ENSG00000005102	MEOX1	0.163333	0.775	2.2464	0.00645339
ENSG00000163814	CDCP1	0.113333	0.5725	2.3367	0.00665917
ENSG00000255026	RP11-326C3.2	28.8233	61.25	1.0875	0.00674866
ENSG00000174038	C9orf131	0.483333	1.455	1.5899	0.00692681
ENSG00000251682	RP11-631M6.3	0.0933333	0.6375	2.772	0.00699209
ENSG00000071909	MYO3B	1.50667	0.44	-1.7758	0.00714448
ENSG00000271780	RP11-1017G21.5	0.716667	0.2875	-1.3177	0.00722112
ENSG00000172014	ANKRD20A4	0.4	0.0775	-2.3677	0.0073115
ENSG00000124116	WFDC3	0.296667	0.06	-2.3058	0.00740322
ENSG00000223345	HIST2H2BA	0.05	0.76	3.926	0.00756943
ENSG00000229236	TTTY10	0.0766667	0.65	3.0838	0.0076154
ENSG00000215126	CBWD7	0.63	1.68	1.415	0.00772135
ENSG00000267241	CYP4F10P	0.03	0.34	3.5025	0.00784327
ENSG00000146555	SDK1	0.593333	0.23	-1.3672	0.00788207
ENSG00000260464	RP4-561L24.3	0.706667	0.33	-1.0986	0.0081794
ENSG00000270964	RP11-502I4.3	0.84	0.3325	-1.337	0.00840982
ENSG00000219249	AMZ2P2	0.03	0.33	3.4594	0.00861851
ENSG00000132000	PODNL1	0.47	0.155	-1.6004	0.00871489
ENSG00000203871	C6orf164	0.746667	0.325	-1.2	0.00874773
ENSG00000246560	RP11-10L12.4	0.116667	0.545	2.2239	0.00878985
ENSG00000259261	IGHV4OR15-8	0.433333	0.125	-1.7935	0.00883435
ENSG00000226210	ABC7-42389800N19.1	19.04	39.915	1.0679	0.00888125
ENSG00000243704	RN7SL105P	0.001	0.17	7.4094	0.00895581
ENSG00000211934	IGHV1-2	1.29	0.2675	-2.2698	0.00913127
ENSG00000198108	CHSY3	0.14	1.3475	3.2668	0.0092638
ENSG00000265996	MIR3671	0.553333	1.6375	1.5653	0.00927472
ENSG00000264016	CTC-297N7.9	0.14	0.001	-7.1293	0.00940877
ENSG00000224945	RP11-82L18.2	0.001	0.165	7.3663	0.0095099
ENSG00000120738	EGR1	20.06	4.2375	-2.243	0.00957893
ENSG00000113645	WWC1	0.433333	0.0775	-2.4832	0.0096487
ENSG00000167216	KATNAL2	0.903333	0.4425	-1.0296	0.00967689
ENSG00000144724	PTPRG	0.11	1.1625	3.4017	0.00975239
ENSG00000261080	RP1-166H4.2	0.19	0.0175	-3.4406	0.00982325
ENSG00000180229	HERC2P3	5.63333	1.84	-1.6143	0.00989111
ENSG00000124713	GNMT	1.22667	2.545	1.0529	0.0101407
ENSG00000212864	RNF208	1.42333	0.6225	-1.1931	0.0101877
ENSG00000204710	SPDYC	0.416667	0.0375	-3.4739	0.0102248
ENSG00000264063	MIR3687	0.67	0.095	-2.8182	0.0102366
ENSG00000211814	TRAV35	0.52	0.1675	-1.6344	0.0102704
ENSG00000256271	CACNA1C-AS2	0.366667	1.09	1.5718	0.0102804
ENSG00000160321	ZNF208	0.683333	2.4875	1.864	0.0103712
ENSG00000270257	RP11-17P16.2	0.13	0.8875	2.7712	0.010427
ENSG00000104808	DHDH	0.426667	0.12	-1.8301	0.0106694
ENSG00000117399	CDC20	1.35667	0.61	-1.1532	0.0108998
ENSG00000231062	AC103563.9	0.0766667	0.715	3.2213	0.0109584
ENSG00000180875	GREM2	0.11	0.5325	2.2753	0.0111279
ENSG00000124557	BTN1A1	0.02	0.325	4.0224	0.011165
ENSG00000254852	NPIPA2	0.373333	0.0975	-1.937	0.0112416
ENSG00000260306	RP11-645C24.5	0.49	1.675	1.7733	0.0112722
ENSG00000173040	EVC2	0.353333	1.115	1.6579	0.0113731
ENSG00000253853	GS1-57L11.1	0.21	0.01	-4.3923	0.011422
ENSG00000173991	TCAP	1.34	2.925	1.1262	0.011474
ENSG00000167768	KRT1	19.2367	2.44	-2.9789	0.0117146
ENSG00000266708	RP11-661O13.1	0.363333	0.0675	-2.4283	0.0121301
ENSG00000244998	CTD-3064M3.4	0.01	0.2275	4.5078	0.0124005
ENSG00000249476	CTD-2587M2.1	2.08333	5.1275	1.2994	0.0125154
ENSG00000256116	RP11-783K16.14	0.01	0.21	4.3923	0.0125581
ENSG00000102230	PCYT1B	0.77	0.365	-1.077	0.0127156
ENSG00000100522	GNPNAT1	1.62667	3.42	1.0721	0.0127204
ENSG00000251187	CTC-459M5.2	0.01	0.2025	4.3399	0.0129109
ENSG00000215883	CYB5RL	1.64333	3.6875	1.166	0.0129451
ENSG00000182196	ARL6IP4	1.34	2.7625	1.0437	0.0129856
ENSG00000242766	IGKV1D-17	0.703333	0.1475	-2.2535	0.0132549
ENSG00000230699	RP11-54O7.1	2.57	0.02	-7.0056	0.0133582
ENSG00000117834	SLC5A9	0.513333	1.365	1.4109	0.0134849
ENSG00000230397	SPTLC1P1	0.253333	0.805	1.668	0.0135242
ENSG00000269947	RP11-849F2.9	0.001	0.165	7.3663	0.0135296
ENSG00000225373	WASH5P	0.98	3.385	1.7883	0.0136269
ENSG00000264964	RP11-888D10.3	0.47	0.1375	-1.7732	0.0136482
ENSG00000137819	PAQR5	0.02	0.26	3.7004	0.0136487
ENSG00000233903	Z83851.4	0.01	0.205	4.3576	0.0137213
ENSG00000264186	RP11-737O24.4	0.0133333	0.215	4.0112	0.0138604
ENSG00000182393	IFNL1	0.343333	0.11	-1.6421	0.0139874
ENSG00000224882	IKBKGP1	1.26667	7.1625	2.4994	0.0141129
ENSG00000145911	N4BP3	2.97	1.365	-1.1216	0.0141895
ENSG00000204584	RP11-304F15.3	0.92	2.3075	1.3266	0.0143405
ENSG00000270690	RP11-349G13.3	0.001	0.2175	7.7649	0.0144179
ENSG00000149531	FRG1B	3.51	8.2125	1.2264	0.0146027
ENSG00000250305	KIAA1456	0.0333333	0.2875	3.1085	0.0146035
ENSG00000269190	FBXO17	0.21	0.001	-7.7142	0.0147546
ENSG00000174233	ADCY6	0.71	0.3125	-1.184	0.014817
ENSG00000179242	CDH4	0.536667	1.5325	1.5138	0.0148855
ENSG00000165171	WBSCR27	0.0133333	0.235	4.1396	0.0149415
ENSG00000138316	ADAMTS14	0.193333	0.75	1.9558	0.0151475
ENSG00000261655	CTD-3064M3.3	0.01	0.2125	4.4094	0.0152313
ENSG00000182272	B4GALNT4	2.70667	0.9925	-1.4474	0.0152841
ENSG00000225217	HSPA7	34.11	69.7475	1.0319	0.0154864
ENSG00000237914	RP11-77C3.3	0.69	1.9875	1.5263	0.0155048
ENSG00000130635	COL5A1	0.503333	0.165	-1.609	0.0156364
ENSG00000228076	RP11-475E11.2	0.001	0.18	7.4919	0.0156762
ENSG00000100320	RBFOX2	0.343333	1.0475	1.6093	0.0156883
ENSG00000239819	IGKV1D-8	0.223333	0.0275	-3.0217	0.0159062
ENSG00000186281	GPAT2	1.61	3.99	1.3093	0.0159099
ENSG00000261114	RP11-325K4.2	0.816667	1.9625	1.2649	0.0159566
ENSG00000160200	CBS	3.67333	10.4925	1.5142	0.0159976
ENSG00000259118	RP11-840I19.3	1.22333	2.9025	1.2465	0.0159991
ENSG00000243661	WBP1LP1	0.001	0.1775	7.4717	0.0160245
ENSG00000272509	RP11-347C18.5	0.286667	0.9	1.6506	0.0160434
ENSG00000182405	PGBD4	0.966667	2.1975	1.1848	0.0162576
ENSG00000231654	RPS6KA2-AS1	0.593333	0.2625	-1.1765	0.0163022
ENSG00000235802	HCFC1-AS1	0.216667	0.02	-3.4374	0.0166506
ENSG00000272841	RP3-428L16.2	0.82	0.3275	-1.3241	0.016734
ENSG00000250722	SEPP1	0.446667	1.1725	1.3923	0.0171821
ENSG00000154608	CEP170P1	0.136667	0.78	2.5128	0.0172001
ENSG00000164953	TMEM67	0.676667	1.655	1.2903	0.0172698
ENSG00000196867	ZFP28	0.983333	2.3525	1.2584	0.017317
ENSG00000232186	RP11-311P8.2	0.126667	0.5675	2.1636	0.0173721
ENSG00000182217	HIST2H4B	0.08	0.435	2.4429	0.0175909
ENSG00000256229	ZNF486	4	9.605	1.2638	0.0176317
ENSG00000235781	XXbac-BPG249D20.9	0.0366667	0.3475	3.2445	0.0178145
ENSG00000213963	AC074286.1	0.343333	1.04	1.5989	0.01809
ENSG00000253230	LINC00599	0.11	0.5975	2.4414	0.0181399
ENSG00000147606	SLC26A7	0.01	0.18	4.1699	0.0182507
ENSG00000025423	HSD17B6	0.19	0.0125	-3.926	0.0183193
ENSG00000255165	CTD-2609K8.3	0.0533333	0.3975	2.8978	0.0183473
ENSG00000261360	CTD-2165H16.4	0.143333	0.01	-3.8413	0.018371
ENSG00000134812	GIF	0.323333	0.0925	-1.8055	0.01843
ENSG00000204086	RPA4	0.176667	0.0225	-2.973	0.0184646
ENSG00000198626	RYR2	0.676667	0.2575	-1.3939	0.0189056
ENSG00000255624	RP11-564D11.3	0.783333	2.0375	1.3791	0.0189703
ENSG00000165548	TMEM63C	1.39333	3.6025	1.3705	0.019153
ENSG00000069869	NEDD4	2.96667	6.2725	1.0802	0.0194273
ENSG00000145632	PLK2	0.786667	2.475	1.6536	0.0197082
ENSG00000134184	GSTM1	0.001	3.225	11.6551	0.0197361
ENSG00000155026	RSPH10B	0.08	0.405	2.3399	0.019921
ENSG00000039560	RAI14	0.07	0.6475	3.2095	0.0200017
ENSG00000249856	CTD-2503O16.4	0.01	0.22	4.4594	0.0200423
ENSG00000226598	AC017060.1	0.001	0.135	7.0768	0.0200877
ENSG00000138738	PRDM5	2.71	6.35	1.2285	0.0201586
ENSG00000225854	RP11-569G9.7	0.25	0.0375	-2.737	0.0202905
ENSG00000139410	SDSL	1.26333	0.615	-1.0386	0.0203811
ENSG00000272382	CTD-2035E11.4	0.306667	0.87	1.5043	0.0204121
ENSG00000225163	LINC00618	0.0433333	0.3075	2.827	0.0205341
ENSG00000237758	BANF1P3	0.413333	0.1425	-1.5363	0.0206419
ENSG00000254577	RP11-484D2.4	0.39	1.055	1.4357	0.0207088
ENSG00000181616	OR52H1	0.001	0.21	7.7142	0.0207569
ENSG00000204466	DGKK	1.42	4.7125	1.7306	0.0208752
ENSG00000101230	ISM1	0.24	0.92	1.9386	0.0209135
ENSG00000248979	LAMTOR3P2	0.001	0.1325	7.0498	0.0210054
ENSG00000175518	UBQLNL	0.2	0.7025	1.8125	0.0210641
ENSG00000134193	REG4	0.001	0.215	7.7482	0.021169
ENSG00000154856	APCDD1	1.72667	0.7975	-1.1144	0.0213558
ENSG00000267262	CTC-232P5.3	0.373333	0.075	-2.3155	0.0216244
ENSG00000256357	RP11-349I1.2	0.01	0.1825	4.1898	0.0216619
ENSG00000166736	HTR3A	0.22	0.0425	-2.372	0.0216796
ENSG00000272709	RP11-458D21.6	0.01	0.2225	4.4757	0.0217608
ENSG00000229417	NPM1P25	0.1	0.495	2.3074	0.0219598
ENSG00000176428	VPS37D	0.346667	0.0825	-2.0711	0.0220051
ENSG00000156395	SORCS3	0.243333	0.87	1.8381	0.0220092
ENSG00000264176	MAGOH2	0.386667	1.155	1.5787	0.022046
ENSG00000255122	RP11-303G3.6	0.0833333	0.4	2.263	0.0220629
ENSG00000105663	KMT2B	2.12667	4.3075	1.0183	0.0222429
ENSG00000187475	HIST1H1T	0.001	0.1525	7.2527	0.0223759
ENSG00000255050	RP11-661A12.9	0.32	0.935	1.5469	0.0226513
ENSG00000053438	NNAT	1.29667	2.8425	1.1324	0.022674
ENSG00000229800	ATP8A2P2	0.0366667	0.355	3.2753	0.0226859
ENSG00000140993	TIGD7	0.47	1.185	1.3342	0.0229973
ENSG00000200204	RNU1-22P	0.46	1.305	1.5043	0.0230254
ENSG00000254750	CASP1P2	0.543333	1.5075	1.4722	0.0230302
ENSG00000072657	TRHDE	0.126667	0.0075	-4.078	0.0230864
ENSG00000205309	NT5M	11.13	5.1525	-1.1111	0.0231042
ENSG00000234065	MTND4P26	0.243333	0.04	-2.6049	0.0232362
ENSG00000244436	RP11-428G5.1	0.01	0.2	4.3219	0.0234233
ENSG00000197191	C9orf169	0.266667	0.0675	-1.9821	0.0234487
ENSG00000136634	IL10	0.01	0.2275	4.5078	0.0236127
ENSG00000240906	AP000356.1	0.0466667	0.3	2.6845	0.0237247
ENSG00000224298	AC069363.1	0.22	1.105	2.3285	0.023744
ENSG00000205084	TMEM231	0.216667	0.75	1.7914	0.0237606
ENSG00000228397	RP1-224A6.3	0.193333	0.0175	-3.4657	0.0240096
ENSG00000182107	TMEM30B	0.743333	1.625	1.1284	0.0241549
ENSG00000076716	GPC4	0.91	0.295	-1.6252	0.0243818
ENSG00000269246	CTC-246B18.10	0.02	0.2475	3.6294	0.0245419
ENSG00000261773	WI2-89031B12.1	0.183333	0.02	-3.1964	0.0246337
ENSG00000237541	HLA-DQA2	7.62667	18.5225	1.2802	0.0247423
ENSG00000237400	AC006960.7	0.616667	0.2225	-1.4707	0.0247806
ENSG00000253187	HOXA10-AS	0.001	0.1375	7.1033	0.0249073
ENSG00000159189	C1QC	0.453333	1.3	1.5199	0.0253619
ENSG00000088002	SULT2B1	0.03	0.275	3.1964	0.025406
ENSG00000167554	ZNF610	0.02	0.215	3.4263	0.0254646
ENSG00000150656	CNDP1	0.0133333	0.2175	4.0279	0.0256563
ENSG00000230667	SETSIP	0.323333	0.12	-1.43	0.0260499
ENSG00000261336	EIF4BP5	0.001	0.1625	7.3443	0.026066
ENSG00000259726	CSPG4P11	0.49	0.0975	-2.3293	0.0263327
ENSG00000166402	TUB	1.31667	2.98	1.1784	0.0263622
ENSG00000162433	AK4	0.626667	0.3	-1.0627	0.026364
ENSG00000211893	IGHG2	31.74	118.267	1.8977	0.0265188
ENSG00000066230	SLC9A3	2.34667	1.0175	-1.2056	0.0267927
ENSG00000270923	TAS2R6	0.0466667	0.3075	2.7201	0.0267998
ENSG00000261838	RP11-303E16.6	0.146667	0.0175	-3.0671	0.0270027
ENSG00000160963	COL26A1	0.0433333	0.58	3.7425	0.0271494
ENSG00000235091	WI2-85898F10.1	0.01	0.17	4.0875	0.0272543
ENSG00000259225	RP11-1008C21.1	0.13	0.01	-3.7004	0.0274731
ENSG00000063438	AHRR	0.993333	2.1625	1.1224	0.0274924
ENSG00000179296	CTGLF12P	0.65	1.62	1.3175	0.0275165
ENSG00000105048	TNNT1	1.70667	3.9625	1.2152	0.0275949
ENSG00000159263	SIM2	0.0733333	0.44	2.585	0.0277588
ENSG00000258590	NBEAP1	0.116667	0.01	-3.5443	0.0278559
ENSG00000142731	PLK4	1.02667	2.22	1.1126	0.0282713
ENSG00000225948	RP11-554I8.1	0.343333	1.045	1.6058	0.0283162
ENSG00000189283	FHIT	1.31	5.585	2.092	0.0283464
ENSG00000143344	RGL1	1.36333	2.8175	1.0473	0.0284788
ENSG00000237506	RPSAP15	1.86667	10.41	2.4794	0.0284792
ENSG00000267123	CTD-2357A8.3	0.913333	0.405	-1.1732	0.0285316
ENSG00000186081	KRT5	0.946667	2.3475	1.3102	0.0285384
ENSG00000198835	GJC2	0.633333	0.2725	-1.2167	0.0285436
ENSG00000089127	OAS1	22.4767	52.3575	1.22	0.0286225
ENSG00000124343	XG	0.02	0.225	3.4919	0.0286718
ENSG00000198796	ALPK2	0.866667	0.315	-1.4601	0.0290969
ENSG00000257341	CRIP1	0.39	0.065	-2.585	0.0291227
ENSG00000186910	SERPINA11	0.206667	0.0275	-2.9098	0.0291696
ENSG00000197083	ZNF300P1	0.116667	0.001	-6.8662	0.0291964
ENSG00000255725	RP11-443N24.1	0.12	0.4725	1.9773	0.0292088
ENSG00000135537	LACE1	0.796667	1.685	1.0807	0.0293146
ENSG00000129596	CDO1	0.0133333	0.2025	3.9248	0.0298162
ENSG00000150625	GPM6A	0.276667	0.0475	-2.5421	0.0298367
ENSG00000176728	TTTY14	0.0966667	0.6375	2.7213	0.0300178
ENSG00000184979	USP18	1.97	4.925	1.3219	0.0300828
ENSG00000182230	FAM153B	3.29	9.3075	1.5003	0.0304833
ENSG00000237510	AC008268.2	0.116667	0.5725	2.2949	0.0306846
ENSG00000230912	RP3-508I15.10	0.116667	0.5225	2.163	0.0310273
ENSG00000255163	HSPE1P18	2.68333	5.385	1.0049	0.0311361
ENSG00000237548	TTLL11-IT1	0.1	0.001	-6.6439	0.0311552
ENSG00000197723	HSPB9	0.193333	0.05	-1.9511	0.0313104
ENSG00000236300	AC013437.4	0.001	0.1625	7.3443	0.0314475
ENSG00000215252	GOLGA8B	55.41	111.802	1.0127	0.0315252
ENSG00000228784	LINC00954	4.3	9.4275	1.1325	0.0315847
ENSG00000184156	KCNQ3	0.001	0.165	7.3663	0.0316079
ENSG00000231130	HLA-T	0.0966667	0.001	-6.5949	0.0319147
ENSG00000138028	CGREF1	0.001	0.1225	6.9366	0.0320817
ENSG00000220267	ACTBP8	0.001	1.6675	10.7035	0.0321694
ENSG00000185664	PMEL	0.943333	2.3225	1.2998	0.0321807
ENSG00000138311	ZNF365	7.36	3.6075	-1.0287	0.0322575
ENSG00000226457	RP11-430L17.1	0.01	0.185	4.2095	0.0324791
ENSG00000272650	RP11-571I18.4	0.453333	1.15	1.343	0.0325569
ENSG00000106633	GCK	0.0133333	0.16	3.585	0.0326128
ENSG00000211939	IGHV1-8	1.07	0.3375	-1.6647	0.0327126
ENSG00000211650	IGLV5-45	2.03667	0.6925	-1.5563	0.0329695
ENSG00000229151	RP11-348F1.3	0.173333	0.6525	1.9124	0.0330502
ENSG00000183780	SLC35F3	0.0966667	0.6	2.6339	0.0330832
ENSG00000116661	FBXO2	2.09667	4.88	1.2188	0.0331668
ENSG00000250274	CTB-114C7.4	0.313333	0.935	1.5773	0.0337089
ENSG00000182566	CLEC4G	0.733333	0.3075	-1.2539	0.0337645
ENSG00000249138	RP11-701P16.1	1.55	3.4875	1.1699	0.0338382
ENSG00000267212	CTD-2659N19.9	0.193333	0.03	-2.6881	0.0341439
ENSG00000204624	PTCHD2	0.126667	0.4625	1.8684	0.03431
ENSG00000186354	C9orf47	0.66	0.27	-1.2895	0.0344633
ENSG00000159556	ISL2	1.34	3.1575	1.2365	0.0346176
ENSG00000187268	FAM9C	0.166667	0.02	-3.0589	0.0346478
ENSG00000078081	LAMP3	0.74	2.9475	1.9939	0.0347677
ENSG00000260329	RP11-412D9.4	0.123333	0.5425	2.1371	0.0347889
ENSG00000228590	AC007381.3	0.02	0.27	3.7549	0.034829
ENSG00000264188	RP11-13N13.5	0.25	0.6975	1.4803	0.0348417
ENSG00000135116	HRK	0.36	1.1775	1.7097	0.0348722
ENSG00000176134	AL445665.1	0.146667	0.001	-7.1964	0.03498
ENSG00000232354	VIPR1-AS1	0.456667	1.275	1.4813	0.0349971
ENSG00000104611	SH2D4A	0.263333	0.0575	-2.1953	0.0352196
ENSG00000164707	SLC13A4	1.43667	2.8925	1.0096	0.0352826
ENSG00000265753	RN7SL444P	0.001	0.1375	7.1033	0.0354011
ENSG00000273185	RP11-98C1.1	0.01	0.215	4.4263	0.0354208
ENSG00000272872	LL22NC03-N14H11.1	0.16	0.0075	-4.415	0.0355211
ENSG00000162913	C1orf145	0.256667	0.9375	1.8689	0.0358528
ENSG00000244730	RP13-1056D16.2	0.25	0.06	-2.0589	0.0358667
ENSG00000227373	RP11-160H22.5	0.0833333	0.3675	2.1408	0.0363082
ENSG00000184635	ZNF93	1.42667	3.065	1.1032	0.0363568
ENSG00000257146	RP11-813P10.1	0.01	0.16	4	0.0364573
ENSG00000249068	CTC-287O8.1	0.123333	0.001	-6.9464	0.0364651
ENSG00000251994	RNU2-27P	0.21	0.665	1.663	0.036694
ENSG00000225766	RP11-468E2.9	0.386667	0.115	-1.7495	0.0367133
ENSG00000105509	HAS1	0.233333	0.8375	1.8437	0.0367309
ENSG00000213988	ZNF90	0.26	1.2525	2.2682	0.0368253
ENSG00000179097	HTR1F	0.001	0.14	7.1293	0.0369385
ENSG00000203801	LINC00222	0.0333333	0.235	2.8176	0.0369502
ENSG00000240707	LINC01168	0.126667	0.01	-3.663	0.0369519
ENSG00000154065	ANKRD29	0.07	0.325	2.215	0.0371084
ENSG00000124215	CDH26	1.46333	3.225	1.14	0.0371756
ENSG00000249283	ACTR3BP4	0.136667	0.0075	-4.1876	0.0373779
ENSG00000197632	SERPINB2	0.363333	1.065	1.5515	0.0374
ENSG00000196644	GPR89C	0.106667	0.6075	2.5098	0.0375196
ENSG00000225113	RP5-1160K1.3	0.693333	1.53	1.1419	0.0377518
ENSG00000259806	CTD-2196E14.4	0.41	1.0475	1.3533	0.0377854
ENSG00000242797	GLYCTK-AS1	0.28	0.875	1.6439	0.03779
ENSG00000260378	CTD-2583P5.1	0.106667	0.495	2.2143	0.0377994
ENSG00000232024	LSM12P1	2.07	4.2175	1.0268	0.0378384
ENSG00000238857	snoU13	0.17	0.0325	-2.387	0.0382153
ENSG00000206535	LNP1	0.0933333	0.42	2.1699	0.0382213
ENSG00000240487	RP11-553L6.3	0.426667	1.045	1.2923	0.0386301
ENSG00000236397	DDX11L2	2.97	1.2475	-1.2514	0.038741
ENSG00000163357	DCST1	0.846667	0.35	-1.2744	0.038784
ENSG00000269815	CTD-2278I10.4	0.133333	0.4875	1.8704	0.0388019
ENSG00000088827	SIGLEC1	9.78667	22.3925	1.1941	0.0389326
ENSG00000264573	RN7SL15P	0.29	0.0975	-1.5726	0.0389906
ENSG00000253291	TRBV7-7	1.9	0.375	-2.341	0.0390883
ENSG00000197763	TXNRD3	0.0833333	0.3825	2.1985	0.0393641
ENSG00000213994	RP11-414H17.5	0.216667	0.0475	-2.1895	0.0396616
ENSG00000147166	ITGB1BP2	0.306667	0.92	1.585	0.0401156
ENSG00000236200	KDM4A-AS1	0.496667	1.1575	1.2207	0.0401164
ENSG00000126787	DLGAP5	0.816667	0.315	-1.3744	0.0404125
ENSG00000226057	PHF2P2	0.07	0.35	2.3219	0.0404212
ENSG00000271959	CTD-3064M3.7	0.126667	0.44	1.7965	0.0406568
ENSG00000231445	TIMM8AP1	0.0333333	0.315	3.2403	0.0406633
ENSG00000232706	NUTM2HP	0.0233333	0.2425	3.3775	0.0406662
ENSG00000223505	RP11-397P13.7	0.0766667	0.345	2.1699	0.0407127
ENSG00000142621	FHAD1	1.15333	0.4925	-1.2276	0.0409992
ENSG00000259162	RP11-203M5.6	0.196667	0.69	1.8108	0.0410723
ENSG00000257950	P2RX5-TAX1BP3	0.413333	1.0325	1.3208	0.0411348
ENSG00000213361	RP4-778K6.1	0.14	0.0175	-3	0.0411899
ENSG00000070019	GUCY2C	0.836667	1.87	1.1603	0.0412385
ENSG00000242808	SOX2-OT	0.001	0.1125	6.8138	0.0413096
ENSG00000166033	HTRA1	0.71	0.2775	-1.3553	0.0414916
ENSG00000089472	HEPH	0.173333	0.0075	-4.5305	0.0416412
ENSG00000196584	XRCC2	0.52	1.425	1.4544	0.0418922
ENSG00000272800	RP11-438L19.1	0.256667	0.085	-1.5944	0.0419151
ENSG00000241954	RP1-149A16.17	0.01	0.2125	4.4094	0.041979
ENSG00000079691	LRRC16A	0.816667	2.065	1.3383	0.0420097
ENSG00000182870	GALNT9	0.15	0.72	2.263	0.0421144
ENSG00000229106	RP11-4M23.2	0.306667	0.8425	1.458	0.0422449
ENSG00000179314	WSCD1	0.001	0.135	7.0768	0.0424869
ENSG00000176824	AC009951.1	0.673333	0.29	-1.2153	0.0425015
ENSG00000261474	RP11-452L6.1	0.31	0.805	1.3767	0.0425751
ENSG00000092850	TEKT2	1.24	0.3375	-1.8774	0.0426695
ENSG00000243265	RP11-1149O23.1	0.001	0.125	6.9658	0.0430047
ENSG00000233478	RP1-187B23.1	0.0233333	0.2625	3.4919	0.043128
ENSG00000266867	AL031005.1	0.243333	0.7175	1.56	0.0432265
ENSG00000267474	CTC-548K16.6	0.39	0.995	1.3512	0.043247
ENSG00000243746	EEF1A1P10	0.02	0.2025	3.3399	0.0432673
ENSG00000236548	RP11-510H23.1	0.001	0.105	6.7142	0.043315
ENSG00000231205	ZNF826P	0.133333	0.57	2.0959	0.0433268
ENSG00000120784	ZFP30	1.65	3.635	1.1395	0.0433735
ENSG00000125492	BARHL1	0.1	0.01	-3.3219	0.0435545
ENSG00000242510	NDUFB4P1	0.1	0.01	-3.3219	0.0435545
ENSG00000185290	NUPR1L	0.146667	0.01	-3.8745	0.0435712
ENSG00000232710	RP4-669P10.16	0.256667	0.76	1.5661	0.043659
ENSG00000261997	RP11-212I21.4	2.52667	5.285	1.0647	0.0436692
ENSG00000203995	ZYG11A	0.46	0.1225	-1.9089	0.0437144
ENSG00000272459	RP11-1277A3.3	0.1	0.01	-3.3219	0.0437229
ENSG00000267533	RP11-815J4.7	0.03	0.235	2.9696	0.0439381
ENSG00000217702	MGC10955	0.001	0.225	7.8138	0.0439465
ENSG00000271153	ABC7-43041300I9.1	0.06	0.325	2.4374	0.0439514
ENSG00000235419	AC010149.4	0.24	0.65	1.4374	0.0440684
ENSG00000226025	LGALS17A	0.05	0.545	3.4463	0.0442927
ENSG00000172967	XKR3	0.306667	0.065	-2.2382	0.0443679
ENSG00000259315	RP11-752G15.9	0.133333	0.52	1.9635	0.0445078
ENSG00000264947	hsa-mir-3181	0.16	0.5175	1.6935	0.0445471
ENSG00000208028	MIR616	0.393333	1.1525	1.5509	0.0446347
ENSG00000268942	CKS1B	0.123333	0.01	-3.6245	0.0447636
ENSG00000086289	EPDR1	0.343333	0.9275	1.4337	0.0448573
ENSG00000181908	AP003774.4	0.393333	1.1125	1.5	0.0448978
ENSG00000231345	RP11-564C4.6	0.296667	0.9875	1.7349	0.0449131
ENSG00000237017	AC012314.8	0.383333	1.1475	1.5818	0.0452215
ENSG00000270641	TSIX	0.146667	0.001	-7.1964	0.0455807
ENSG00000185640	KRT79	0.103333	0.001	-6.6912	0.0456317
ENSG00000255389	C6orf3	0.57	1.55	1.4432	0.0457611
ENSG00000182747	SLC35D3	0.176667	0.0275	-2.6835	0.0457892
ENSG00000270760	AD001527.7	0.633333	0.3075	-1.0424	0.0459477
ENSG00000141198	TOM1L1	0.133333	0.52	1.9635	0.0461954
ENSG00000175445	LPL	0.446667	0.205	-1.1236	0.0462602
ENSG00000225886	RP11-288L9.4	1.21333	4.1175	1.7628	0.0462677
ENSG00000173585	CCR9	2.25667	0.54	-2.0632	0.0463634
ENSG00000267309	CTD-2630F21.1	0.806667	0.3475	-1.215	0.04639
ENSG00000242193	RP11-568K15.1	1.05	2.1925	1.0622	0.0465113
ENSG00000239941	RP11-246A10.1	0.253333	0.7075	1.4817	0.0465302
ENSG00000154188	ANGPT1	1.29	4.3275	1.7462	0.0466318
ENSG00000267793	RP11-576C2.1	0.0666667	0.42	2.6554	0.0466321
ENSG00000206755	SNORA30	0.01	0.1425	3.8329	0.0467117
ENSG00000214290	COLCA2	0.15	0.01	-3.9069	0.0467303
ENSG00000104892	KLC3	9.97333	2.5725	-1.9549	0.0470353
ENSG00000096395	MLN	0.183333	0.0175	-3.389	0.0471096
ENSG00000247345	RP11-266N13.2	0.253333	0.09	-1.493	0.0471262
ENSG00000268186	CTC-241F20.4	0.0533333	0.425	2.9944	0.0471967
ENSG00000063015	SEZ6	0.676667	0.3275	-1.047	0.0472515
ENSG00000251586	TET2-AS1	0.3	0.7975	1.4105	0.0473296
ENSG00000263887	RP11-51L5.5	0.0433333	0.25	2.5284	0.0476276
ENSG00000161055	SCGB3A1	0.203333	0.0275	-2.8863	0.0477296
ENSG00000118514	ALDH8A1	0.46	1.2825	1.4793	0.0478241
ENSG00000258488	RP11-467L19.8	0.346667	0.1275	-1.4431	0.0480091
ENSG00000167680	SEMA6B	1.98	6.46	1.706	0.0483105
ENSG00000225411	RP11-764K9.1	1.26667	2.625	1.0513	0.0484424
ENSG00000095752	IL11	0.0966667	0.001	-6.5949	0.0485767
ENSG00000254165	RP11-503E24.2	0.21	0.685	1.7057	0.0486276
ENSG00000267491	CTD-2373H9.5	0.176667	0.5525	1.6449	0.048742
ENSG00000252412	Y_RNA	0.0566667	0.2875	2.343	0.048747
ENSG00000266127	RP11-474N24.2	0.16	0.0275	-2.5406	0.0488611
ENSG00000011426	ANLN	1.07	0.4275	-1.3236	0.0491465
ENSG00000211669	IGLV3-10	4.66333	1.6925	-1.4622	0.049234
ENSG00000224124	POM121L10P	0.36	0.1225	-1.5552	0.049262
ENSG00000232453	RP4-794H19.1	0.446667	0.1425	-1.6482	0.0493273
ENSG00000271670	RP11-95I16.4	0.0333333	0.245	2.8777	0.049353
ENSG00000271754	RP3-337H4.9	0.02	0.1975	3.3038	0.0494542
ENSG00000109099	PMP22	0.31	1.245	2.0058	0.0494832
ENSG00000228022	HCG20	0.01	0.15	3.9069	0.04954
ENSG00000180210	F2	0.0966667	0.01	-3.273	0.0496341
ENSG00000204778	RP11-15J10.1	0.186667	0.6475	1.7944	0.0498124
ENSG00000237940	AC093642.3	3.17667	6.5725	1.0489	0.0498844
